# Supplementary material for: The plasmepsin-piperaquine paradox persists in Plasmodium falciparum
Source: PLoS Pathog. 2025 Jul 28;21(7):e1012779. doi: 10.1371/journal.ppat.1012779 (PMC12321132; doi:10.1371/journal.ppat.1012779)
Supplement: S1 Table — Plasmids were either transfected in circular form (cir) or were linearized with BglI before transfection (lin). Shown are all the clones analyzed for every transfection that was recovered. Integration was confirmed by PCR of the 5’ and 3’ region and appearance of a band at the right size was considered a positive result (green check mark). The absence of the transfection plasmid was screened for with primers targeting the backbone of the plasmid which is lost after correct integration (red cross). Quantitative PCR was also used to confirm copy numbers of plasmepsin II and III as well as the hdhfr gene inserted into the locus. Primers are listed in S11 Table. (XLSX) [file ppat.1012779.s010.xlsx]

## Sheet: S1 Table
							PCR for integration			qPCR
parent		transfection number	subclone number	parent line	KO construct	days to recovery	PM2 5' Integration	PM3 3' Integration	plasmid backbone	qPCR hdhfr copy	PM2KO	PM3KO
KH001_053G10 single locus	plasmepsin II KO	19		G10	PM2KO	no recovery
		20	1D	G10	PM2KO lin	33	✅	nd	❌	1	0	0.973836
		20	2D	G10	PM2KO lin	33	✅	nd	❌	0.85	7.39595e-06	0.737518
		20	2G	G10	PM2KO lin	33	✅	nd	❌	0.936	0	0.94655
		20	4C	G10	PM2KO lin	33	✅	nd	❌	0.941	0	1.24673
		20	4H	G10	PM2KO lin	33	✅	nd	❌	1.08	1.04359e-05	0.734584
		20	5B	G10	PM2KO lin	33	✅	nd	❌	0.911	0	1.05775
	plasmepsin III KO	21	1F	G10	PM3KO	30	nd	✅	❌	1	0.979533	1.59178e-05
		21	2F	G10	PM3KO	30	nd	✅	❌	1.048	1.29542	8.35459e-06
		21	3B	G10	PM3KO	30	nd	✅	❌	1.035	0.946659	5.28103e-06
		21	3C	G10	PM3KO	30	nd	✅	❌	1.041	1.16258	2.74804e-06
		21	3H	G10	PM3KO	30	nd	✅	❌	1.023	1.2681	8.28354e-07
		21	4D	G10	PM3KO	30	nd	✅	❌	0.897	2.62518	1.03675e-06
		22	1C	G10	PM3KOLIN	23	nd	✅	❌	1.041	1.00341	1.63938e-06
		22	1F	G10	PM3KOLIN	23	nd	✅	❌	0.909	0.912513	1.03155e-06
		22	1H	G10	PM3KOLIN	23	nd	✅	❌	0.704	0.996137	9.06507e-06
		22	3D	G10	PM3KOLIN	23	nd	✅	❌	1.043	0.999	0.000157
		22	3E	G10	PM3KOLIN	23	nd	✅	❌	1.016	0.707801	1.13963e-06
		22	4A	G10	PM3KOLIN	23	nd	✅	❌	1.289	1.05916	4.63098e-06
	plasmepsin II/III KO	23	na	G10	PM2/3KO	no recovery
		24	1B	G10	PM2/3KO lin	47	✅	✅	❌	0.933	0	1.54e-05
		24	1G	G10	PM2/3KO lin	47	❌	✅	❌	0.943	0	1.07e-05
		24	2C	G10	PM2/3KO lin	47	✅	✅	❌	0.95	0.0948	4.61e-07
		24	3D	G10	PM2/3KO lin	47	✅	✅	❌	1.041	0	1.28e-06
		24	4A	G10	PM2/3KO lin	47	✅	✅	❌	0.944	0.0002	9.15e-07
		24	4C	G10	PM2/3KO lin	47	✅	✅	❌	0.969	2.35e-07	2.87e-07
KH001_053G8 duplicated locus	plasmepsin II KO	25	1B	G8	PM2KO	32	✅	nd	✅	1.91	4.58722e-06	0.944702
		25	2A	G8	PM2KO	32	✅	nd	✅	2.023	0	0.845
		25	3B	G8	PM2KO	32	✅	nd	✅	2.067	4.60315e-06	0.644101
		25	3E	G8	PM2KO	32	✅	nd	✅	1.965	7.01654e-06	0.989754
		25	3F	G8	PM2KO	32	✅	nd	❌	1.092	0	0.976589
		25	4E	G8	PM2KO	32	✅	nd	✅	2.231	1.22027e-05	0.829814
		26	1C	G8	PM2KO lin	21	✅	nd	❌	1.01	5.38235e-06	0.879192
		26	3E	G8	PM2KO lin	21	✅	nd	❌	1.029	0	0.872363
		26	3G	G8	PM2KO lin	21	✅	nd	❌	1.027	2.716e-06	0.758515
		26	4H	G8	PM2KO lin	21	✅	nd	❌	1.061	0	0.805385
		26	5C	G8	PM2KO lin	21	✅	nd	❌	0.896	1.86056e-06	0.524858
		26	6A	G8	PM2KO lin	21	✅	nd	❌	1.057	5.41509e-06	0.973498
	plasmepsin III KO	27	1B	G8	PM3KO	35	nd	✅	❌	1.013	0.781754	4.26823e-07
		27	1D	G8	PM3KO	35	nd	✅	❌	0.983	0.966	2.94e-06
		27	2A	G8	PM3KO	35	nd	✅	❌	1.021	0.794859	4.84188e-06
		27	2E	G8	PM3KO	35	nd	✅	❌	0.918	0.744117	2.2443e-06
		27	3B	G8	PM3KO	35	nd	✅	❌	1.029	0.799572	2.03874e-06
		27	3D	G8	PM3KO	35	nd	✅	❌	0.86	1.14773	1.4539e-05
		28	1C	G8	PM3KOLIN	18	nd	~ blood in gel	❌	1.538	0.846087	2.95873e-06
		28	2D	G8	PM3KOLIN	18	nd	✅	✅	1.493	0.98841	6.66422e-06
		28	3H	G8	PM3KOLIN	18	nd	✅	❌	1.779	0.937356	4.58928e-07
		28	4C	G8	PM3KOLIN	18	nd	✅	❌	0.89	1.2	5.32e-06
		28	4E	G8	PM3KOLIN	18	nd	✅	❌	1.329	0.888	3.21e-06
		28	4F	G8	PM3KOLIN	18	nd	✅	✅	0.962	0.847482	1.74e-06
	plasmepsin II/III KO	29	6C	G8	PM2/3KO	46	✅	✅	❌	1.6367	0	0
		29	6G	G8	PM2/3KO	46	❌	❌	❌	0.896311	0	0
		29	B2	G8	PM2/3KO	46	✅	✅	❌	1.18714	0	0
		29	H4	G8	PM2/3KO	46	❌	✅	❌	1.08488	0	0
		29	G5	G8	PM2/3KO	46	❌	✅	❌	1.19768	0	0
		29	D1	G8	PM2/3KO	46	✅	✅	❌	1.27305	0	0
		29	A3	G8	PM2/3KO	46	❌	✅	❌	1.11562	0	0
		30	4B	G8	PM2/3KO lin	35	✅	✅	❌	1.78337	0	0
		30	6D	G8	PM2/3KO lin	35	✅	✅	❌	1.24797	0	0
		30	6G	G8	PM2/3KO lin	35	✅	✅	❌	1.46369	0	0
		30	4E	G8	PM2/3KO lin	35	✅	✅	❌	1.59046	0	0
		30	2C	G8	PM2/3KO lin	35	✅	✅	❌
		30	1D	G8	PM2/3KO lin	35	✅	✅	❌	2.50098	0	0
Parasite lines in bold have been furhter characterized in supplementary table 2
S1 Table. Analysis of parasite clones from different transfections to confirm proper integration into the genome by PCR and qPCR. Plasmids were either transfected in circular (cir) form or were linearized with BglI before transfection (lin). Shown are all the clones analyzed for every transfection that was recovered. Integration was confirmed by PCR of the 5’ and 3’ region and appearance of a ban…
								✅	band present
								❌	no band present
								nd	not done
