# Supplementary material for: The plasmepsin-piperaquine paradox persists in Plasmodium falciparum
Source: PLoS Pathog. 2025 Jul 28;21(7):e1012779. doi: 10.1371/journal.ppat.1012779 (PMC12321132; doi:10.1371/journal.ppat.1012779)
Supplement: S2 Table — Parasite lines were exposed to various concentration of drug and the EC50 was calculated for each drug. Each experiment was run in triplicate and at least three biological replicates were performed for each parasite line/clone. Shown are the EC50, SD and sample size for each line. (XLSX) [file ppat.1012779.s011.xlsx]

## Sheet: S2 Table
				PPQ (AUC)			Chloroquine [nM]			Mefloquine [nM]			DHA [nM]			Amodiaquine [nM]			E64 [mM]			pepstatin A [mM]			WR [nM]
	KO construct		clone name	average	SD	N	average	SD	N	average	SD	N	average	SD	N	average	SD	N	average	SD	N	average	SD	N	average	SD	N
KH001_053 G10 sinlge locus	parent KH001-053 G10			30.4267	2.02673	3	358.867	10.8859	3	9.35133	4.77577	3	2.27	0.799782	3	5.66467	1.74314	3	4.92667	0.781321	3	98.29	7.79232	2	0.619167	0.328783	3
	PMII KO	Linear	20 1D	20.6686	6.51784	4	343.425	38.7699	4	7.89525	3.55247	4	2.39475	0.737167	4	5.34067	1.88997	3	4.52825	0.886551	4	37.15	14.3088	3	20.5867	2.35814	3
			20 2G	22.2975	7.16016	4	350.4	47.0186	4	6.8755	2.80259	4	2.54025	0.954588	4	6.286	0.649145	3	4.05633	1.1555	4	62.235	29.5783	2	21.0867	3.9645	3
	PMIII KO	Circular	21 1F	21.618	20.3267	3	396.45	94.5517	4	4.0495	1.40734	4	1.4808	0.409567	4	6.703	1.12477	4	5.11875	0.484307	4	52.7825	37.3934	4	16.7775	6.33311	4
			21 2F	6.772	6.40894	4	328.8	63.8517	4	8.6445	4.23426	4	2.2035	0.740651	4	4.83933	0.863577	3	4.71625	0.82288	4	10.3503	5.75054	3	15.56	3.31107	3
		Linear	22 1H	15.04	14.1947	4	310.8	70.0977	4	10.0703	5.31178	4	2.08575	0.860045	4	5.49267	0.735187	3	4.72425	0.988193	4	9.86333	9.45092	3	17.6267	7.54065	3
			22 1F	7.50175	6.67809	4	326.425	90.2658	4	11.6758	6.52851	4	2.38875	0.983264	4	6.044	1.29023	3	4.99425	0.42969	4	26.11	13.0942	3	17.3333	9.10404	3
	PMII/III KO	Linear	24 1B	13.346	4.66051	3	337.5	41.5075	3	8.00567	4.1117	3	2.31033	0.792566	3	4.77533	1.21661	3	3.955	0.385264	3	25.345	14.1492	2	26.4467	3.33032	3
			24 2C	13.9593	6.14132	3	364.467	50.1988	3	7.65467	1.58777	3	2.04633	0.544118	3	5.38333	1.20921	3	3.63567	0.422654	3	39.214	43.9055	3	30.7867	2.93096	3
			24 3D	20.7077	19.7678	3	394.733	72.703	3	7.03967	3.13618	3	2.03433	0.46591	3	5.59367	1.08655	3	3.43167	0.438981	3	30.9537	32.5092	3	30.6833	3.81296	3
			24 4A	17.5505	18.9647	4	332.475	64.6731	4	7.8915	3.90705	4	2.41925	0.706202	4	5.66625	0.63946	4	3.57675	0.519894	4	11.8887	11.7787	3	25.5975	5.68984	4
KH001_053 G8 duplicated locus	parent KH001-053 G8			61.2533	4.51449	3	394.8	40.7172	3	8.437	3.11557	3	1.94467	0.575321	3	5.17933	1.2373	3	5.07633	0.727195	3	78.16	31.735	2	0.435	0.116955	2
	PMII KO	Circular	25 1B	15.6103	7.60187	4	374.725	66.3732	4	7.19533	1.17325	3	1.7995	0.199152	4	6.232	1.23398	4	4.49075	0.603711	4	63.8	1.18794	2	126.228	67.8878	4
			25 3B	20.6143	10.849	3	383.8	93.6148	3	5.74167	0.648926	3	1.622	0.306951	3	6.17467	0.736277	3	4.147	0.556061	3	52.2	6.01041	2	99.57	29.2163	3
		Linear	26 1C	24.9475	7.22734	4	329.525	60.076	4	8.19625	3.55975	4	2.28325	0.182231	4	5.26333	1.88422	3	3.72075	0.387416	4	35.94	na	1	24.55	3.94244	3
			26 3E	24.175	8.89972	4	371.775	55.5159	4	10.683	3.78817	4	1.7875	0.238983	4	4.66533	1.66129	3	5.04625	0.39885	4	47.7433	25.4377	3	15.0167	5.79755	3
	PMIII KO	Circular	27 1B	7.328	3.10169	3	351.333	30.7906	3	8.51233	2.10652	3	1.994	0.407368	3	6.17167	0.427683	3	4.93667	0.702405	3	61.395	16.4261	2	22.2167	2.69708	3
			27 1D	7.23467	1.80383	3	354.533	53.2374	3	7.645	1.91199	3	1.77567	0.379117	3	5.478	0.577111	3	4.52467	0.766383	3	57.4833	50.0707	3	21.8433	4.78544	3
		Linear	28 1C	6.4385	4.6617	4	324.05	62.9743	4	7.70475	4.3476	4	2.0735	0.549166	4	6.33967	0.647773	3	4.936	0.935905	4	32.4223	26.6637	3	55.8567	14.5977	3
			28 2D	9.22567	5.2543	3	380.7	33.4067	4	9.91525	5.33984	4	2.03725	0.589195	4	5.732	0.826807	4	5.21775	0.634266	4	49.035	18.7489	4	94.16	52.1825	4
	PMII/III KO	Circular	29 6C	8.095	0.777817	2	347.1	85.6359	3	7.56867	2.80722	3	2.24133	0.248327	3	5.05733	0.850168	3	3.724	0.955116	3			0	26.37	2.75549	3
			29 6G	8.2595	1.93111	2	310.75	2.47487	2	11.65	1.82434	2	3.401	1.98131	2	4.838	1.65604	2	4.0045	0.576292	2	155.1	na	1	23.38	2.786	2
			29 2B	7.1395	2.13476	2	327.233	75.5137	3	10.869	2.56533	3	3.29533	1.23502	3	4.807	1.31978	3	4.338	0.709034	3	97.45	55.225	2	21.1033	3.5913	3
			29 4H	7.374	0.217789	2	300.5	7.77817	2	8.9575	3.04409	2	2.1675	0.269408	2	4.6335	1.43472	2	3.105	0.89944	2	51.31	30.0096	2	20.53	0.39598	2
			29 5G	10.6135	3.19117	2	288.3	39.0323	2	8.7945	3.89687	2	2.142	0.0975807	2	4.981	1.56553	2	3.519	0.804688	2	42.3235	52.0523	2	25.265	2.36881	2
			29 1D	9.254	2.63723	3	381.1	118.387	3	8.91567	3.67964	3	3.041	1.7403	3	6.1765	0.157685	3	3.56567	0.623405	3	114.83	22.2411	3	26.7667	1.20902	3
			29 A3	9.5275	2.139	2	287.25	7.00036	2	10.635	0.685894	2	3.424	1.37744	2	4.718	0.561443	2	3.618	0.326683	2	44.005	28.9702	2	21.345	1.22329	2
		Linear	30 4B	6.3945	3.77383	2	294.9	19.3747	2	10.015	0.685894	2	2.2225	0.184555	2	4.3915	0.627204	2	3.227	0.0212132	2	52.865	37.1867	2	26.92	0.127279	2
			30 6D	10.7427	5.51986	3	363.667	83.0988	3	10.316	2.05627	2	2.35967	0.59387	3	5.27833	0.440006	3	4.15333	1.2346	3	35.2	35.5958	2	25.6267	5.80486	3
			30 6G	9.97367	4.71771	3	306.667	10.929	3	8.53267	2.3804	3	2.164	0.317107	3	4.27133	0.722975	3	3.31833	0.111186	3	127.87	46.2872	2	22.0833	2.88746	3
			30 2C	4.91067	2.84258	3	375.467	81.3549	3	7.25867	3.61277	3	2.18267	0.767335	3	4.7265	1.76282	2	4.14233	1.20621	3	38.3	na	1	20.5767	1.85963	3
			3D7	0.765533	0.573182	3	12.34	1.17554	3	15.63	6.5369	3	2.168	0.675714	3	4.82767	1.48745	3	5.58633	0.950023	3	98.65	65.266	2	0.0425267	0.00385933	3
			Dd2	4.36333	0.606338	3	258.233	41.1594	3	15.992	10.3735	3	2.434	1.03052	3	7.048	1.60855	3	5.27167	0.127767	3	60.66	7.38219	2	0.245833	0.0186014	3
			N	average	SD	median	average	SD	median	average	SD	median	average	SD	median	average	SD	median	average	SD	median	average	SD	median	average	SD	median
		PMII KO	6	21.3855	3.33955	21.483	358.942	21.0277	361.087	7.7645	1.66897	7.54529	2.07121	0.380984	2.04137	5.66033	0.668225	5.75767	4.33156	0.459937	4.31888	49.8447	11.9393	49.9717	51.1729	48.6461	22.8183
		PM3 KO	8	10.1448	5.41088	7.41487	346.636	29.874	361.554	8.52717	2.25957	8.57842	2.0049	0.274231	2.05538	5.85004	0.58675	5.888	4.89607	0.228581	4.93633	37.4302	20.6788	40.7287	32.6718	28.1627	19.735
		PM II/III KO	16	10.5232	4.28266	9.5275	334.141	35.7364	352.933	8.94028	1.44218	8.7945	2.49675	0.51212	2.24133	5.01984	0.514537	4.838	3.68762	0.362188	3.618	61.9039	43.4834	43.1642	24.8987	3.34291	25.5975
		all KO	29	12.6662	6.24897	9.75058	342.719	32.2617	340.462	8.58305	1.73971	8.35429	2.27302	0.481597	2.17508	5.38138	0.669055	5.3095	4.15421	0.630114	4.09933	52.3273	34.0929	45.8742	32.4791	27.0579	22.7983
		S2 Table. EC50 data for various drugs tested.
S2 Table. EC50 data for various drugs tested. Parasite lines were exposed to various concentration of drug and the EC50 was calculated for each drug. Each experiment was run in triplicate and at least 2 biological replicates were performed for each parasite line/clone. Shown are the EC50, SD, and sample size (N) for each line
