# Supplementary material for: The plasmepsin-piperaquine paradox persists in Plasmodium falciparum
Source: PLoS Pathog. 2025 Jul 28;21(7):e1012779. doi: 10.1371/journal.ppat.1012779 (PMC12321132; doi:10.1371/journal.ppat.1012779)
Supplement: S3 Table — (A) Combination assays of parasites in the presence of increasing concentrations of PPQ and a constant concentration of E64, pepA, ConA, or CCCP measured as AUC. (B) Parasites were cultured either in regular or amino acid-limited media and exposed to increasing concentrations of PPQ and the AUC was measured. (C) EC50 for ConA and CCCP. (D) Combination assays in the presence of increasing concentrations of CQ and a constant concentration of CCCP measured as EC50. (XLSX) [file ppat.1012779.s012.xlsx]

## Sheet: S3 Table 
	A Parasites were cultured in the presence of increasing concentrations of PPQ and a constant concentration of either E64, pepA, conA, or CCCP and the AUC was measured.								B Parasites were cultured either in regular or amino acid-limited media and exposed to increasing concentrations of PPQ and the AUC was measured.
	AUC	PPQ			average	SD			AUC	PPQ in regular media					average	SD
	KH001_053G8	47.84	76.56	39.4	54.6	19.4805			KH001_053G10	21.98	12.89	27.31	35.28	20.29	23.55*	8.34354
	KH001_053G10	26.41	32.26	20.18	26.2833	6.041			KH001_053G8	84.03	25.87	52.93	71.04	33.46	53.466	24.5208
	KH004_057	92.75	107	65.28	88.3433	21.2062			G8PMII/III_KO	6.774	6.865	8.54	3.267		6.3615	2.21701
	3D7	1.88	1.124	1.135	1.37967	0.433336			KH004_057	117.6	129.7	72	104.5	54.5	95.66	31.5126
	Dd2	2.84	1.88	3.06	2.59333	0.627482			AUC	PPQ in 25% amino acid media					average	SD
	AUC	PPQ + 2.6 mM E64			average	SD			KH001_053G10	44.29	27.32	37.61	36.23	41.84	37.45*	6.52281
	KH001_053G8	36.47	64.46	39.33	46.7533	15.401			KH001_053G8	91.37	56.44	65.67	63.46	61.39	67.666	13.6836
	KH001_053G10	22.95	32.74	15.76	23.8167	8.52311			G8PMII/III_KO	7.118	8.325	20.72	4.354		10.1292	7.25352
	KH004_057	86.27	97.15	60.23	*81.22	18.9717			KH004_057	93.22	58.9	67.38	72.27	98.93	78.14	17.1759
	3D7	1.206	0.08419	1.209	0.833063	0.648545
	Dd2	2.253	1.967	4.147	2.789	1.18472			Statistical comparison between a strain grown in regular vs 25% amino acid meda. paired Student's t-test * p < 0.05
	AUC	PPQ + mM E64			average	SD
	KH001_053G8	60.08	72.57	39.91	57.52	16.4798
	KH001_053G10	40.61	55.58	25.91	40.7	14.8352			C EC50 for ConA and CCCP
	KH004_057	76.06	115.8	65.44	85.7667	26.5461
	3D7	2.128	0.04255	1.17	1.11352	1.04387			EC50	ConA nM			average	SD
	Dd2	3.595	5.062	2.852	3.83633	1.12459			KH001_053G8	0.3152	0.3517	0.308	0.324967	0.02343
	AUC	PPQ + mM Pep A ME			average	SD			KH001_053G10	0.3217	0.287	0.2699	0.292867	0.0263936
	KH001_053G8	41.17	66.71	36.92	48.2667	16.1131			G8PMII_KO	0.318	0.3007	0.3694	0.329367	0.0357327
	KH001_053G10	17.82	23.47	22.19	21.16	2.96248			G8PMIII_KO	0.2992	0.2313	0.215	0.2485	0.0446575
	KH004_057	88.68	117.8	56.52	87.6667	30.6526			G8PMII/III_KO	0.2921	0.3441	0.2967	0.310967	0.0287863
	3D7	1.207	0.1693	0.8782	0.7515	0.530325			3D7	0.3218	nd	nd	0.32	na
	Dd2	3.018	2.22	6.132	3.79	2.06711			Dd2	0.3178	0.3112	0.3736	0.3342	0.0342806
	AUC	PPQ + 7.5 mM Pep A ME			average	SD			EC50	CCCP mM			average	SD
	KH001_053G8	46.97	58.58	42.13	49.2267	8.454			KH001_053G8	8.91	7.008	4.89	6.936	2.01097
	KH001_053G10	23.52	15.54	20.63	19.8967	4.04023			KH001_053G10	9.335	9.919	6.639	8.631	1.74966
	KH004_057	76.71	112.9	76.17	88.5933	21.0519			G8PMII_KO	16.89	13.15	17.2	15.75**	2.25411
	3D7	4.142	14.2	5.207	7.84967	5.52527			G8PMIII_KO	11.33	7.674	6.152	8.38533	2.66128
	Dd2	2.758	67.43	27.1	32.4293	32.6637			G8PMII/III_KO	14.71	13.99	12.56	13.75*	1.09436
	AUC	PPQ + 0.1 nM Con A			average	SD			3D7	6.741	8.047	nd	7.394	0.923481
	KH001_053G8	29.93	44.07	32.99	35.6633	7.43942			Dd2	4.765	5.201	3.916	4.62733	0.653468
	KH001_053G10	14.6	16.94	11.78	14.44*	2.58372
	KH004_057	62.56	91.06	49.44	67.69	21.2783			Statistical comparisons of each strain to KH001_053G10 controls were performed using one-way ANOVA with Dunnett post-test:*, p < 0.05 and **, p < 0.01.
	3D7	0.8051	4.078	2.045	2.30937	1.65239
	Dd2	0.9366	1.142	2.03	1.36953	0.581128
	AUC	PPQ + 0.2 nM Con A			average	SD			EC50 for E64 and Pep A are in S2 table.
	KH001_053G8	17.74	27.65	22.73	22.71*	4.95504
	KH001_053G10	9.289	7.838	7.996	8.37**	0.796054			D Combination assays in the presence of increaseing concentrations of CQ and a constant concentration of CCCP measured as EC50
	KH004_057	65.71	66.06	43.18	58.32	13.1099
	3D7	1.044	0.8009	2.051	1.29863	0.662809
	Dd2	13.73	0.6314	1.091	5.1508	7.43336			CQ EC50	CQ [nM]			average	SD
	AUC	PPQ + 5 mM CCCP			average	SD			3D7	12.9	12.9	10.89	12.23	1.16047
	KH001_053G8	45.64	51.74	42.57	46.65	4.66769			Dd2	223.8	331.5	308.6	287.967	56.7373
	KH001_053G10	22.66	13.85	16.87	17.7933	4.47699			KH001_053G8	405.6	402.4	464.2	424.067	34.7933
	KH004_057	94.84	107.5	75.73	92.69	15.9938			KH001_053G10	430.6	372.8	416.2	406.533	30.0881
	3D7	1.538	0.9247	3.167	1.87657	1.15886			KH004_057	127.2	129.4	171.7	142.767	25.0811
	Dd2	3.104	1.744	6.446	3.76467	2.41962			CQ EC50	CQ + 5 mM CCCP			average	SD
	AUC	PPQ + 15 mM CCCP			average	SD			3D7	12.22	12.22	11.89	12.11	0.190526
	KH001_053G8	20.34	8.232	27.42	18.66*	9.70317			Dd2	126.4	132.4	124.7	127.8**	4.04516
	KH001_053G10	7.29	2.177	11.9	7.12*	4.86367			KH001_053G8	207.7	205	251.7	221.5***	26.2176
	KH004_057	39.16	13.36	34.22	28.91*	13.6942			KH001_053G10	172.6	136.8	223.6	177.7***	43.6212
	3D7	2.346	1.993	8.361	4.23333	3.57902			KH004_057	60.32	59.97	86.44	68.9**	15.1824
	Dd2	2.721	5.757	10.51	6.32933	3.92591			CQ EC50	CQ + 15 mM CCCP			average	SD
									3D7	11.69	11.69	10.91	11.43	0.450333
	Statistical comparisons of the drug-treated lines to the DMSO-treated controls were performed using one-way ANOVA with Dunnett's post-test:*, p < 0.05 and **, p < 0.01.								Dd2	40.55	54.43	46	47.0***	6.99311
									KH001_053G8	69.54	66.82	107.3	81.2****	22.6269
									KH001_053G10	74.42	43.31	92.94	70.2****	25.0797
									KH004_057	18.6	21.65	32.29	24.2***	7.18712
									Statistical comparisons of the chloroquine-treated controls to combination with 5 mMCCCP or 15 mM CCCP were performed using one-way ANOVA with Dunnett's post-test: **, p < 0.01, ***, p<0.001, **** p<0.0001
