# Supplementary material for: The plasmepsin-piperaquine paradox persists in Plasmodium falciparum
Source: PLoS Pathog. 2025 Jul 28;21(7):e1012779. doi: 10.1371/journal.ppat.1012779 (PMC12321132; doi:10.1371/journal.ppat.1012779)
Supplement: S4 Table — Different heme species were extracted from parasites by subsequent cellular fractionation steps. Tightly synchronized KH001_053G10 and KH001_053G8 ring-stage parasites were exposed to various PPQ concentrations for 32 h. The amount of iron species (Fe) per sample was estimated based on the standard curve run for each biological replicate and the percentages for each species per sample were calculated. Shown is each value from three biological replicates run in quadruplicate with the average and SD of percentage of hemozoin Fe, hemoglobin, and free heme Fe. Statistical comparisons of the drug-treated lines to their untreated controls were performed using two-tailed unpaired Student’s t-tests *p < 0.05; **p < 0.01. (XLSX) [file ppat.1012779.s013.xlsx]

## Sheet: S4 Table 
Hemozoin
	KH001_053G10 biorep 1				average 1	SD 1	KH001_053G10 biorep 2				average 2	SD 2	KH001_053G10 biorep 3				average 3	SD 3	average all	SD all	KH001_053G8 biorep 1				average 1	SD 1	KH001_053G8 biorep 2				average 2	SD 2	KH001_053G8 biorep 3				average 3	SD 3	average all	SD all
no drug	92.721	90.9479	92.6762	91.6493	91.9986	0.857726	70.3543	85.032	69.7144	74.6672	74.942	7.07718	83.5165	78.7941	83.1615	81.8931	81.8413	2.14766	82.9273	8.58003	91.7672	91.2981	91.6465	90.6926	91.3511	0.481949	83.5545	87.4873	81.6225	78.9656	82.9075	3.5862	77.5147	76.3886	74.3163	75.6163	75.959	1.34421	83.4059	7.70814
2nM	91.9529	90.2095	89.6751	90.2939	90.5328	0.985536	76.5549	78.7081	75.6525	79.2233	77.5347	1.70598	84.015	81.1324	80.4046	77.2874	80.7099	2.7634	82.9258	6.77649	90.8302	90.4497	90.8186	88.4147	90.1283	1.15599	75.2931	86.7007	87.7293	81.4115	82.7836	5.70947	77.3051	74.6328	74.2157	73.7269	74.9701	1.60003	82.6274	7.5803
20nM	92.0669	87.1233	84.4537	87.4763	87.7801	3.16045	74.2608	79.0317	76.7077	62.3177	73.0795	7.43427	81.5088	75.7982	75.9827	73.2125	76.6256	3.49253	79.1617	7.67143	88.2382	86.7601	86.2913	84.6783	86.492	1.46637	56.6163	83.7583	82.1767	74.362	74.2283	12.4392	76.4882	69.874	71.5154	67.9728	71.4626	3.64972	77.3943	7.99925
200nM	54.8358	49.6	56.9708	54.0155	53.8555	3.09846	51.6917	54.0073	51.9464	44.6935	50.5847	4.06202	61.211	54.7338	65.2276	62.4636	60.909	4.44564	55.12**	5.27637	41.6043	37.4458	33.6315	31.7693	36.1128	4.35722	59.4603	51.1166	55.5511	48.5325	53.6651	4.82975	54.8116	48.2477	49.1899	44.0507	49.075	4.42905	46.28**	9.10288
2mM	20.7447	24.1255	23.5884	19.5313	21.9975	2.21441	58.5963	52.8116	47.6511	56.0978	53.7892	4.72827	37.9723	43.8534	37.8089	43.2925	40.7318	3.28936	38.84*	15.9801	9.96369	11.329	10.1774	9.01662	10.1217	0.9499	39.6025	32.4867	42.4704	32.8314	36.8478	4.97835	31.4683	32.1895	31.3006	28.2398	30.7995	1.74951	25.92**	14.0145
free heme
	KH001_053G10 biorep 1				average 1	SD 1	KH001_053G10 biorep 2				average 2	SD 2	KH001_053G10 biorep 3				average 3	SD 3	average all	SD all	KH001_053G8 biorep 1				average 1	SD 1	KH001_053G8 biorep 2				average 2	SD 2	KH001_053G8 biorep 3				average 3	SD 3	average all	SD all
no drug	6.58804	9.05211	6.69289	8.35065	7.67092	1.2246	24.6465	11.0059	20.9537	19.467	19.0183	5.76836	12.2036	15.5136	11.6498	11.7725	12.7849	1.83459	13.158	5.68288	7.88922	8.38266	7.80203	9.30742	8.34533	0.690466	13.8505	10.1177	15.582	17.6154	14.2914	3.17955	16.3846	15.246	17.4524	15.8939	16.2443	0.930702	12.9603	4.11425
2nM	7.54351	8.76753	8.58562	8.65406	8.38768	0.56776	18.5342	13.3366	17.9815	11.5836	15.359	3.4304	10.9007	12.1322	11.8702	11.8306	11.6834	0.538723	11.81	3.48737	8.30469	8.31059	8.00397	10.573	8.79806	1.19192	20.7967	9.36957	9.08625	14.1001	13.3382	5.47842	16.2567	14.9084	15.9071	15.6921	15.6911	0.571288	12.6091	3.50387
20nM	7.40484	11.2726	13.0975	11.2084	10.7459	2.39333	18.9421	12.1799	16.5183	24.587	18.0568	5.17467	12.3992	15.2073	12.8727	16.6335	14.2782	1.99306	14.3603	3.65617	11.0469	10.6956	11.6607	12.5706	11.4935	0.821445	39.785	11.1206	14.0636	18.4446	20.8535	12.9748	16.1928	18.5361	16.6313	18.2954	17.4139	1.1747	16.5869	4.73448
200nM	39.7193	41.2598	36.1142	36.5045	38.3995	2.49911	36.5854	31.2723	32.3788	35.0406	33.8193	2.42935	28.029	28.9037	22.4068	22.8274	25.5417	3.40025	32.59*	6.51685	43.3246	46.4506	55.5498	58.694	51.0047	7.29169	33.5219	33.5943	34.0232	36.6375	34.4442	1.47883	31.0229	32.1158	33.2102	34.1661	32.6288	1.35932	39.36*	10.1261
2mM	76.5421	71.3528	71.1437	70.1948	72.3083	2.86716	28.8267	24.8318	38.0517	28.5509	30.0653	5.6273	53.569	41.4363	47.2944	38.763	45.2657	6.58306	49.21*	21.3964	84.5208	82.8718	76.6906	83.3696	81.8632	3.51687	49.349	51.9588	42.8636	50.9749	48.7866	4.09268	55.1758	51.9528	52.5247	51.9883	52.9104	1.53277	61.19*	18.0247
hemoglobin
	KH001_053G10 biorep 1				average 1	SD 1	KH001_053G10 biorep 2				average 2	SD 2	KH001_053G10 biorep 3				average 3	SD 3	average all	SD all	KH001_053G8 biorep 1				average 1	SD 1	KH001_053G8 biorep 2				average 2	SD 2	KH001_053G8 biorep 3				average 3	SD 3	average all	SD all
no drug	0.690932		0.630866		0.660899	0.0424724	4.99915	3.96203	9.33196	5.86581	6.03974	2.32871	4.27994	5.69231	5.18876	6.33436	5.37384	0.866969	4.02483	2.93221	0.343606	0.319254	0.551506		0.404788	0.127643	2.59493	2.39499	2.79553	3.41892	2.80109	0.443155	6.10064	8.36537	8.23126	8.48975	7.79675	1.13566	3.66755	3.77139
2nM	0.503629	1.02296	1.73928	1.05207	1.07949	0.506915	4.91092	7.95536	6.36605	9.19305	7.10635	1.86575	5.08429	6.73533	7.72519	10.882	7.6067	2.44017	5.26418	3.63267	0.865078	1.23969	1.1774	1.01227	1.07361	0.168921	3.91019	3.92975	3.18443	4.48839	3.87819	0.534582	6.43829	10.4588	9.87713	10.5809	9.33878	1.95789	4.76353	4.20311
20nM	0.528243	1.60405	2.44878	1.31529	1.47409	0.793042	6.7971	8.7884	6.77403	13.0954	8.86373	2.97491	6.09198	8.99441	11.1445	10.154	9.09622	2.1871	6.47801	4.33508	0.714889	2.54435	2.04805	2.75102	2.01458	0.915299	3.59875	5.12106	3.75966	7.19341	4.91822	1.66342	7.31897	11.59	11.8533	13.7317	11.1235	2.7097	6.01876	4.65311
200nM	5.44491	9.14025	6.91498	9.48004	7.74504	1.90931	11.7229	14.7204	15.6748	20.2658	15.596	3.53937	10.76	16.3624	12.3655	14.7091	13.5493	2.47929	12.30*	4.07258	15.0711	16.1036	10.8187	9.53669	12.8825	3.19473	7.01779	15.2891	10.4258	14.83	11.8907	3.91918	14.1655	19.6364	17.6	21.7832	18.2963	3.24052	14.36*	3.44781
2mM	2.71312	4.52173	5.26794	10.2739	5.69417	3.23608	12.577	22.3567	14.2972	15.3514	16.1456	4.29572	8.45864	14.7102	14.8967	17.9446	14.0025	3.98224	11.95	5.52046	5.51553	5.79916	13.132	7.61373	8.01511	3.53563	11.0485	15.5545	14.6661	16.1936	14.3657	2.29845	13.3559	15.8577	16.1747	19.7718	16.29	2.64148	12.89*	4.33027
S4 Table. Data for heme fractionation of PPQ treated and untreated parasites with variable plasmepsin copy numbers (Fig 3A-C). Different heme species were extracted from parasites by subsequent cellular fractionation steps. Tightly synchronized KH001_053G10 and KH001_053G10 ring stage parasites were exposed to various PPQ concentrations for 32h. The amount of iron species (Fe) per sample was esti…
