# Supplementary material for: The plasmepsin-piperaquine paradox persists in Plasmodium falciparum
Source: PLoS Pathog. 2025 Jul 28;21(7):e1012779. doi: 10.1371/journal.ppat.1012779 (PMC12321132; doi:10.1371/journal.ppat.1012779)
Supplement: S5 Table — Tightly synchronized parasites were harvested at different time-points throughout the life cycle; the average and SD of percentage of hemozoin Fe, hemoglobin, and free heme Fe are shown for three independent experiments for parasites with a single locus (KH001_053G10), duplicated locus (KH001_053G8), G8PMII_KO, G8PMIII_KO, or G8PMII/III_KO. Statistical comparisons at each time point were performed between the single copy KH001_053G10 parasites and all other lines using two-tailed unpaired Student’s t-tests *p < 0.05; **p < 0.01. Additionally, parasites were incubated with 2 μM PPQ from 24 to 36 h post synchronization and harvested at 36 h. Statistical comparisons of PPQ-treated to untreated parasites at the 36 h timepoint from three independent biological replicates were performed using two-tailed unpaired Student’s t-tests *p < 0.05; **p < 0.01; ***p < 0.001. (XLSX) [file ppat.1012779.s014.xlsx]

## Sheet: S5 Table 
Hemozoin	KH001_053G10			average	SD	KH001_053G8			average	SD	G8PMII_KO			average	SD	G8PMIII_KO			average	SD	G8PMII/III_KO			average	SD
24-30h *	60.2733	70.6191	69.4857	66.7927	5.67434	65.32	67.5279	71.5074	68.1184	3.13569	45.215	51.0806	58.8467	51.75*	6.8379	45.1701	55.9858	65.9183	55.6914	10.3772	47.31	57.9963	52.8571	52.72*	5.34445
36-42h *	90.2516	87.3752	92.5496	90.0588	2.59258	90.5824	72.7265	91.2081	84.839	10.4944	62.6147	71.2148	71.1573	68.33**	4.94874	74.2922	78.4438	83.0158	78.58*	4.36351	62.9572	76.0273	67.7912	68.93**	6.60841
42-48h *	86.6499	84.2563	88.9886	86.6316	2.36623	88.5963	88.7881	85.0976	87.494	2.07754	69.9521	79.9835	72.9904	74.31*	5.144	62.0308	78.8379	80.7903	73.8863	10.3135	71.5554	79.2402	66.0929	72.30*	6.6049
36-42h PPQ #	22.0307	44.4018	14.958	27.13**	15.37	21.3232	40.6215	23.6036	28.52**	10.5454	31.5605	33.1995	33.0284	32.60***	0.900953	30.6256	31.8701	39.0807	33.86***	4.56489	35.2778	39.4813	40.6996	38.49**	2.84457
free heme	KH001_053G10			average	SD	KH001_053G8			average	SD	G8PMII_KO			average	SD	G8PMIII_KO			average	SD	G8PMII/III_KO			average	SD
24-30h *	22.0531	20.5252	19.0123	20.5302	1.52037	23.903	18.9513	18.44	20.4314	3.01732	30.1433	28.8474	23.685	27.56*	3.41665	29.6599	23.559	20.4339	24.5509	4.69228	29.889	23.2884	28.676	27.28*	3.51343
36-42h *	6.06647	8.79561	5.77886	6.88031	1.66492	6.09118	22.9605	6.40246	11.818	9.65089	22.8231	16.726	17.5206	19.02**	3.31467	15.4667	13.7264	11.0888	13.43*	2.20423	21.8702	13.5037	19.7114	18.36*	4.34346
42-48h *	8.40345	12.2356	8.04685	9.56197	2.32229	8.00225	8.33923	11.3865	9.24267	1.86427	16.7326	12.2964	18.0742	15.70*	3.02384	28.9477	15.0421	12.1707	18.7202	8.97292	16.1083	13.9292	23.3842	17.8072	4.95118
36-42h PPQ #	66.1273	44.1728	77.3449	62.55**	16.8732	68.543	51.0114	68.4884	62.68**	10.1062	49.2694	50.698	48.5792	49.25***	1.08064	51.4127	46.2248	42.7618	46.80***	4.35403	42.9167	40.9462	39.154	41.01**	1.88203
hemoglobin	KH001_053G10			average	SD	KH001_053G8			average	SD	G8PMII_KO			average	SD	G8PMIII_KO			average	SD	G8PMII/III_KO			average	SD
24-30h *	17.6736	8.85566	11.502	12.6771	4.52492	10.777	13.5208	10.0526	11.4501	1.82943	24.6417	20.072	17.4684	20.73	3.6313	25.1701	20.4552	13.6478	19.7577	5.7927	22.801	18.7153	18.4669	19.9944	2.43377
36-42h *	3.68191	3.8292	1.67156	3.06089	1.20545	3.32644	4.31308	2.38947	3.343	0.961911	14.5621	12.0591	11.3221	12.65**	1.69834	10.2411	7.82979	5.89533	7.99*	2.17722	15.1726	10.469	12.4973	12.71**	2.3592
42-48h *	4.9467	3.5081	2.96451	3.80644	1.02422	3.40149	2.87263	3.51583	3.26332	0.343141	13.3153	7.72006	8.93541	9.99*	2.94298	9.02143	6.11999	7.03899	7.39*	1.48284	12.3364	6.83058	10.5229	9.90*	2.80582
36-42h PPQ #	11.842	11.4254	7.69715	10.32**	2.2823	10.1338	8.36715	7.90797	8.80**	1.17518	19.1701	16.1025	18.3924	17.89*	1.59469	17.9617	21.9052	18.1575	19.34**	2.22241	21.8056	19.5725	20.1464	20.51**	1.15964
*	Statistical comparisons were performed between the single copy KH001_053G10 parasite and all other lines using two-tailed unpaired student’s t tests *, p < 0.05; **, p < 0.01.
#	Statistical comparisons of treated to untreated parasites at 36-42h timepoint were performed using two-tailed unpaired student’s t tests *, p < 0.05; **, p < 0.01, p < 0.01, *** p > 0.001.
S5 Table. Data for heme fractionation of plasmepsin KO parasites throughout the life cycle and exposed to PPQ. (Fig3D-F and Fig4). Tightly synchronized parasites were harvested at different time-points throughout the life cycle; the average and SD of percentage of hemozoin Fe, hemoglobin, and free heme Fe are shown for three independent experiments for parasites with a single locus (KH001_053G10)…
