# Supplementary material for: The plasmepsin-piperaquine paradox persists in Plasmodium falciparum
Source: PLoS Pathog. 2025 Jul 28;21(7):e1012779. doi: 10.1371/journal.ppat.1012779 (PMC12321132; doi:10.1371/journal.ppat.1012779)
Supplement: S6 Table — Two clones from the Cambodian RF7 parasite line with either one copy (B9) or three copies (D4) of plasmepsin II and III were used for metabolomic analysis, which includes the relative quantitation of short peptides [22]. High performance liquid chromatography-mass spectrometry (HPLC-MS)-based metabolomic analysis was run in both positive and negative mode, and a total of 35 putative endogenous hemoglobin derived peptides (dipeptides to 13-mers) based on m/z match were detected that could be mapped to either the alpha or beta chains of hemoglobin. The log2 fold changes of D4/B9 of all detected hemoglobin peptides are shown for three biological replicates each by positive and negative mode. The combined average log2 of D4/B9 and the -log10(p-value) of all putative peptides were plotted in S6A and S6B Fig. (XLSX) [file ppat.1012779.s015.xlsx]

## Sheet: S6 Table
Unique Putative Hemoglobin Alpha Peptides	Negative Mode	Negative Mode	Negative Mode	Positive Mode	Positive Mode	Positive Mode	Combined Modes	Combined Modes	Combined Modes	Combined Modes	Combined Modes	Combined Modes	Combined Modes
	log2(D4/B9) Expt 1	log2(D4/B9) Expt 2	log2(D4/B9) Expt 3	log2(D4/B9) Expt 1	log2(D4/B9) Expt 2	log2(D4/B9) Expt 3	StDev log2(D4/B9)	df	SEM log2(D4/B9)	Average log2(D4/B9)	t.stat against 0	p-value	-log10(p-value)
AGE;GAE;ADA				0.744801	-0.114531	-0.799079	0.773587	2	0.446631	-0.0562697	-0.125987	0.911265	0.0403553
DLH	0.491485	-0.0485611	0.0206398				0.293864	2	0.169662	0.154521	0.910759	0.45856	0.338603
DP	-0.153062	-0.421785	-0.361027	0.0158781	-0.451841	-0.282717	0.178748	5	0.0729736	-0.275759	-3.77889	0.0129046	1.88925
GEYG				0.392099	-0.756942	-2.13833	1.26699	2	0.731497	-0.83439	-1.14066	0.372192	0.429233
GKVGAH;QVKGH				-0.497908	-1.12368	-0.653969	0.325725	2	0.188057	-0.75852	-4.03345	0.0563246	1.2493
HVD				0.319308	-0.278835	-1.06666	0.695143	2	0.401341	-0.342062	-0.852297	0.483827	0.31531
HVDD				0.492102	-0.341788	-0.32309	0.476141	2	0.2749	-0.0575922	-0.209502	0.853459	0.0688175
LASVST	-0.0419634	0.495878	0				0.299146	2	0.172712	0.151305	0.876053	0.47339	0.324781
LDKFLASV				-1.28189	-0.466736	0.478517	0.881003	2	0.508647	-0.423368	-0.832342	0.492776	0.307351
LE				1.06305	0.0836223	-0.492694	0.786528	2	0.454102	0.217993	0.480053	0.678565	0.168408
PA	0.0663823	-0.428638	-0.112872	-0.0534526	-0.606252	-0.25355	0.250717	5	0.102355	-0.231397	-2.26073	0.0732845	1.13499
PAD				0.286595	-0.197782	-0.252011	0.296552	2	0.171214	-0.0543993	-0.317726	0.780798	0.107462
PAE				-0.04416	-0.282352	-0.986257	0.489858	2	0.282819	-0.437589	-1.54724	0.261875	0.581906
PN				0.255275	-0.404181	0.365589	0.416252	2	0.240323	0.0722276	0.300543	0.792126	0.101206
PNA				0.505727	0.040358	0.0284992	0.272169	2	0.157137	0.191528	1.21886	0.347149	0.459484
PT;TP	-0.342685	-0.413464	0.225103	-0.00742901	-0.494768	-0.0546458	0.279157	5	0.113965	-0.181315	-1.59096	0.172491	0.763233
PTT;DAL				0.0223686	-0.489862	-0.329492	0.262013	2	0.151273	-0.265662	-1.75617	0.221142	0.655329
PVNF				0.442324	0.0570414	-0.296293	0.369424	2	0.213287	0.0676908	0.317369	0.781032	0.107331
TSKY				-0.2048	-0.205546	-0.722724	0.298809	2	0.172517	-0.37769	-2.18929	0.160013	0.795846
TYFP	-0.244151	-0.412332	-0.903321	-0.121156	-0.481539	-1.08658	0.377733	5	0.154209	-0.541513	-3.51155	0.0170723	1.76771
V				0.85306	0.0743515	0	0.472516	2	0.272807	0.309137	1.13317	0.374699	0.426317
VAHV				0.478132	1.59992	0.211409	0.73683	2	0.425409	0.763153	1.79393	0.214682	0.668205
VD	0.030057	-0.603095	-0.474789				0.334717	2	0.193249	-0.349276	-1.80739	0.212439	0.672765
VDD	0.502526	-0.42597	-0.108677	0.127162	-1.00421	-0.109515	0.51175	5	0.208921	-0.169781	-0.812655	0.453356	0.343561
VHASL				0.354595	0.128108	-1.44017	0.977409	2	0.564307	-0.319155	-0.56557	0.628675	0.201574
VNFKLLS				0.303965	0.546449	0	0.2738	2	0.158079	0.283471	1.79323	0.214799	0.667967
VTLAAHLPA				-1.28189	-0.466736	0.478517	0.881003	2	0.508647	-0.423368	-0.832342	0.492776	0.307351
YGA				-0.240111	-0.122087	-0.823987	0.375833	2	0.216987	-0.395395	-1.8222	0.210007	0.677767
	Negative Mode	Negative Mode	Negative Mode	Positive Mode	Positive Mode	Positive Mode	Combined Modes	Combined Modes	Combined Modes	Combined Modes	Combined Modes	Combined Modes	Combined Modes
Unique Putative Hemoglobin Beta Peptides	log2(D4/B9) Expt 1	log2(D4/B9) Expt 2	log2(D4/B9) Expt 3	log2(D4/B9) Expt 1	log2(D4/B9) Expt 2	log2(D4/B9) Expt 3	StDev log2(D4/B9)	df	SEM log2(D4/B9)	Average log2(D4/B9)	t.stat against 0	p-value	-log10(p-value)
PEE	-0.108442	-0.663007	-0.348099				0.278132	2	0.16058	-0.373183	-2.32397	0.14574	0.836422
WTQ	0.0518822	0.669925	5.2784				2.85589	2	1.64885	2.00007	1.21301	0.348952	0.457234
PD;DP	-0.153062	-0.421785	-0.361027	0.0158871	-0.452324	-0.283342	0.178851	5	0.0730157	-0.275942	-3.77921	0.0129003	1.8894
TP	-0.342685	-0.413464	0.225103				0.350038	2	0.202095	-0.177015	-0.875903	0.473455	0.324721
VD	0.030057	-0.603095	-0.474789	0.608781	-0.470334	-1.01627	0.565095	5	0.230699	-0.320941	-1.39117	0.222903	0.651884
HLD	0.491485	-0.0485611	0.0206398				0.293864	2	0.169662	0.154521	0.910759	0.45856	0.338603
DGLAH	0.821714	0.372332	-0.00324438				0.413029	2	0.238462	0.396934	1.66455	0.237912	0.623584
PVQ	0.36378	-0.362078	0.00954149				0.362963	2	0.209557	0.00374784	0.0178846	0.987355	0.00552681
GLAH				0.394636	-0.903969	-0.643975	0.687105	2	0.3967	-0.384436	-0.969083	0.434735	0.361776
S6 Table. Data for untargeted metabolomics of hemoglobin peptides of parasites with different plasmepsin copy numbers. Two clones from the Cambodian RF7 parasite line with either one copy (B9) or three copies (D4) of plasmepsin II and III were used for metabolomic analysis, which includes the relative quantitation of short peptides [PMID: 36306287]. High performance liquid chromatography-mass spe…
