# Supplementary material for: The plasmepsin-piperaquine paradox persists in Plasmodium falciparum
Source: PLoS Pathog. 2025 Jul 28;21(7):e1012779. doi: 10.1371/journal.ppat.1012779 (PMC12321132; doi:10.1371/journal.ppat.1012779)
Supplement: S7 Table — 3D7 trophozoites were treated for 2.5 h with 140 nM PPQ or 10 nM ATQ and the log2 fold changes for PPQ/no drug and ATQ/no drug are listed for three and six independent biological replicates, respectively. Data for this targeted approach is collected in negative mode and uses a retention-time-validated reference set of 115 targeted metabolites [46]. Only in N-carbamoyl-L-aspartate and dihydroorotate under ATQ treatment were significantly upregulated, as expected from previous studies [46]. The combined average log2 of PPQ/no drug and ATQ/no drug and the -log10(p-value) of all samples were plotted in S6C and S6D Fig. (XLSX) [file ppat.1012779.s016.xlsx]

## Sheet:  S7 Table
PPQ treatment of trophozoites												ATQ treatment of trophzoites
Exactive Plus Mode	Neg	Neg	Neg	Neg	Neg	Neg	Neg	Neg	Neg	Neg		Exactive Plus Mode	NEG	NEG	NEG	NEG	NEG	NEG	NEG	NEG	NEG	NEG	NEG	NEG	NEG
Targeted Compound	log2(PPQ/ND) Expt 1	log2(PPQ/ND) Expt 2	log2(PPQ/ND) Expt 3	StDev log2(PPQ/ND)	df	SEM log2(PPQ/ND)	Average log2(PPQ/ND)	t.stat against 0	p-value	-log10(p-value)		Targeted Compound	log2(ATQ/ND) Expt 1	log2(ATQ/ND) Expt 2	log2(ATQ/ND) Expt 3	log2(ATQ/ND) Expt 1	log2(ATQ/ND) Expt 2	log2(ATQ/ND) Expt 3	StDev log2(ATQ/ND)	df	SEM log2(ATQ/ND)	Average log2(ATQ/ND)	t.stat against 0	p-value	-log10(p-value)
2_3-Diphosphoglyceric acid	-0.285274	-0.0343581	-0.0182348	0.149738	2	0.0864514	-0.112622	-1.30273	0.322479	0.491499		2_3-Diphosphoglyceric acid	0.225233	0.0932225	-0.161322	-0.396073	0.0230004	-0.107843	0.217718	5	0.088883	-0.0539638	-0.607132	0.570275	0.243915
2-dehydro-D-gluconate			0.113243	#DIV/0!	0	#DIV/0!	0.113243	#DIV/0!	#DIV/0!	#DIV/0!		2-dehydro-D-gluconate			0.22441		0.111213		0.0800424	1	0.0565985	0.167811	2.96494	0.207088	0.683845
2-Hydroxy-2-methylbutanedioic acid	-1.23599	-0.285473		0.672117	1	0.475259	-0.760732	-1.60067	0.355496	0.449166		2-Hydroxy-2-methylbutanedioic acid	-0.132152	-1.63316					1.06137	1	0.750503	-0.882655	-1.17608	0.448598	0.348143
2-oxo-4-methylthiobutanoate				#DIV/0!	-1	#DIV/0!	#DIV/0!	#DIV/0!	#DIV/0!	#DIV/0!		2-oxo-4-methylthiobutanoate						-0.256487	#DIV/0!	0	#DIV/0!	-0.256487	#DIV/0!	#DIV/0!	#DIV/0!
3-phospho-serine		-0.0546628	-0.168795	0.0807034	1	0.0570659	-0.111729	-1.95789	0.300621	0.521981		3-phospho-serine		0.254927	0.15861	0.384822	0.271705	-0.161964	0.208183	4	0.0931021	0.18162	1.95076	0.12285	0.910625
3-phosphoglycerate	-0.55924	0.195664	-0.052968	0.38471	2	0.222112	-0.138848	-0.625126	0.595706	0.224968		3-phosphoglycerate	-0.0533119	0.189924	0.0371551	0.52974	0.554107	0.521678	0.27293	5	0.111423	0.296549	2.66146	0.0448052	1.34867
4-aminobutyrate	-0.215578	0.0937706	0.0742603	0.173245	2	0.100023	-0.0158491	-0.158454	0.888653	0.051268		4-aminobutyrate	0.326105	0.476294	0.515772		0.533213		0.094219	3	0.0471095	0.462846	9.82489	0.00224142	2.64948
4-phosphopantothenate	0.173985		0.195604	0.015287	1	0.0108095	0.184795	17.0956	0.0371965	1.4295		4-phosphopantothenate	0.150755		-0.716586	0.109504	-0.907897	0.753541	0.682958	4	0.305428	-0.122137	-0.399887	0.709674	0.148941
4-Pyridoxic acid	-0.269594			#DIV/0!	0	#DIV/0!	-0.269594	#DIV/0!	#DIV/0!	#DIV/0!		4-Pyridoxic acid	-0.979854			-0.84225		0.0863322	0.579936	2	0.334826	-0.578591	-1.72803	0.226123	0.645654
6-phospho-D-gluconate	-0.775544	-0.0756227		0.494919	1	0.349961	-0.425584	-1.21609	0.438119	0.358408		6-phospho-D-gluconate	0.0476171	0.31386		0.231175	0.352163	-0.316583	0.273645	4	0.122378	0.125647	1.02671	0.362585	0.44059
a-ketoglutarate	-0.597551		0.450407	0.741018	1	0.523979	-0.0735722	-0.140411	0.911192	0.0403899		a-ketoglutarate	-0.323167		0.837847	-0.288521		-0.491213	0.609206	3	0.304603	-0.0662636	-0.217541	0.841743	0.0748205
acetyl-CoA	-0.251948	-0.197999	0.0823205	0.179455	2	0.103608	-0.122542	-1.18274	0.358462	0.445557		acetyl-CoA	-0.249506	0.257558	-0.109174	-0.114657	-0.203025	-0.166963	0.181969	5	0.0742884	-0.0976279	-1.31417	0.245845	0.609339
Acetyllysine	-1.50531	-0.132511	-0.068431	0.811716	2	0.468644	-0.56875	-1.21361	0.348768	0.457463		Acetyllysine	-0.484852	-0.412706	-0.0050973		-0.419726		0.219416	3	0.109708	-0.330595	-3.01341	0.057057	1.24369
aconitate	-0.245173	-0.0004864	-0.266241	0.147728	2	0.0852907	-0.170633	-2.00061	0.18342	0.736553		aconitate	-0.810465	-0.899493	-0.613834	-0.606419	-0.629229		0.134614	4	0.0602012	-0.711888	-11.8251	0.000292752	3.5335
adenosine				#DIV/0!	-1	#DIV/0!	#DIV/0!	#DIV/0!	#DIV/0!	#DIV/0!		adenosine							#DIV/0!	-1	#DIV/0!	#DIV/0!	#DIV/0!	#DIV/0!	#DIV/0!
ADP-D-glucose	0.287663	-0.241954	0.591655	0.421863	2	0.243563	0.212454	0.872278	0.475033	0.323276		ADP-D-glucose	-0.0860564	0.078274	0.314937	0.773597		-0.225043	0.392227	4	0.175409	0.171142	0.975672	0.384473	0.415134
alanine/sarcosine	-0.256999	0.271311	0.077087	0.267222	2	0.154281	0.0304665	0.197474	0.861707	0.0646406		alanine/sarcosine	0.0254157	-0.103654	0.353707		0.120533	-0.345957	0.25991	4	0.116235	0.010009	0.0861099	0.935517	0.0289482
carnitine				#DIV/0!	-1	#DIV/0!	#DIV/0!	#DIV/0!	#DIV/0!	#DIV/0!		carnitine							#DIV/0!	-1	#DIV/0!	#DIV/0!	#DIV/0!	#DIV/0!	#DIV/0!
CDP	-0.170065	-0.195429	-0.294335	0.0656614	2	0.0379097	-0.219943	-5.80177	0.0284468	1.54597		CDP	-0.674647	-0.703465	-1.34614		-0.422757		0.393661	3	0.19683	-0.786751	-3.9971	0.0280616	1.55189
CDP-ethanolamine				#DIV/0!	-1	#DIV/0!	#DIV/0!	#DIV/0!	#DIV/0!	#DIV/0!		CDP-ethanolamine					-0.0620995		#DIV/0!	0	#DIV/0!	-0.0620995	#DIV/0!	#DIV/0!	#DIV/0!
citrate/isocitrate			-0.50168	#DIV/0!	0	#DIV/0!	-0.50168	#DIV/0!	#DIV/0!	#DIV/0!		citrate/isocitrate			-2.94288		-2.02493	0.0490207	1.53272	2	0.884916	-1.6396	-1.85283	0.205093	0.688049
CMP		0.194484		#DIV/0!	0	#DIV/0!	0.194484	#DIV/0!	#DIV/0!	#DIV/0!		CMP		0.0192707				-1.94677	1.3902	1	0.983023	-0.963752	-0.980396	0.506302	0.295591
CTP	-0.0485661	0.162546	-0.141715	0.155895	2	0.090006	-0.00924504	-0.102716	0.92756	0.0326581		CTP	-0.651578	-0.835551	-1.07962	-0.651951	-0.550691		0.209118	4	0.0935203	-0.753879	-8.06113	0.0012861	2.89072
cyclic-AMP				#DIV/0!	-1	#DIV/0!	#DIV/0!	#DIV/0!	#DIV/0!	#DIV/0!		cyclic-AMP					-0.955967	-0.0274837	0.656537	1	0.464242	-0.491725	-1.0592	0.481702	0.317221
cytidine	-0.0857454	0.0467807	0.129557	0.108605	2	0.0627031	0.0301974	0.481594	0.67764	0.169001		cytidine	0.339198	0.0195392	0.224687		0.152644	0.0440461	0.131763	4	0.0589261	0.156023	2.64777	0.0571147	1.24325
D-gluconate	-0.259301	0.0152479	0.00591128	0.155886	2	0.0900006	-0.0793806	-0.882001	0.470813	0.327151		D-gluconate	0.0711815	0.00709208	0.156847		0.117903	-0.383237	0.218121	4	0.0975468	-0.00604262	-0.0619459	0.953578	0.0206439
D-sedoheptulose-1/7-phosphate			0.52977	#DIV/0!	0	#DIV/0!	0.52977	#DIV/0!	#DIV/0!	#DIV/0!		D-sedoheptulose-1/7-phosphate			0.093747	-0.291437	0.00968086	-0.334134	0.213935	3	0.106968	-0.130536	-1.22033	0.309514	0.50932
dAMP	0.291792			#DIV/0!	0	#DIV/0!	0.291792	#DIV/0!	#DIV/0!	#DIV/0!		dAMP	0.548998					-0.267516	0.577362	1	0.408257	0.140741	0.344737	0.788656	0.103112
dATP	-0.254864	0.045659	-0.17416	0.155535	2	0.0897983	-0.127788	-1.42306	0.290692	0.536566		dATP	1.09697	0.778066	0.358646	0.795182	0.0401681		0.414576	4	0.185404	0.613807	3.31064	0.0296366	1.52817
dCDP			-0.14249	#DIV/0!	0	#DIV/0!	-0.14249	#DIV/0!	#DIV/0!	#DIV/0!		dCDP			-0.771137		-0.0971275	0.038547	0.433644	2	0.250365	-0.276573	-1.10468	0.384417	0.415198
dCMP			-0.267049	#DIV/0!	0	#DIV/0!	-0.267049	#DIV/0!	#DIV/0!	#DIV/0!		dCMP			-0.1806	-0.0047434	0.182993		0.181829	2	0.104979	-0.00078332	-0.00746169	0.994724	0.00229746
dCTP	0.22595	0.10765	-0.152296	0.193493	2	0.111713	0.0604349	0.540982	0.642717	0.19198		dCTP	0.149943	0.115503	-0.105796	-0.347732	0.228938		0.234528	4	0.104884	0.00817139	0.0779088	0.941642	0.0261141
deoxyinosine				#DIV/0!	-1	#DIV/0!	#DIV/0!	#DIV/0!	#DIV/0!	#DIV/0!		deoxyinosine							#DIV/0!	-1	#DIV/0!	#DIV/0!	#DIV/0!	#DIV/0!	#DIV/0!
deoxyribose-phosphate				#DIV/0!	-1	#DIV/0!	#DIV/0!	#DIV/0!	#DIV/0!	#DIV/0!		deoxyribose-phosphate						-0.838198	#DIV/0!	0	#DIV/0!	-0.838198	#DIV/0!	#DIV/0!	#DIV/0!
dGDP/ADP	0.168682	0.395639	0.374311	0.125332	2	0.0723602	0.312878	4.32389	0.0495459	1.30499		dGDP/ADP	0.453461	0.250081	-0.227113	0.299977	0.0428504	-0.699842	0.424022	5	0.173106	0.0199024	0.114972	0.912942	0.039557
dGMP/AMP	1.35503			#DIV/0!	0	#DIV/0!	1.35503	#DIV/0!	#DIV/0!	#DIV/0!		dGMP/AMP	0.0937262			-0.22727		-0.821674	0.464455	2	0.268153	-0.318406	-1.1874	0.356979	0.447358
dGTP/ATP	-0.186902	-0.0911731	-0.0977993	0.0534589	2	0.0308645	-0.125291	-4.0594	0.0556657	1.25441		dGTP/ATP	0.380788	0.366929	0.173415	0.279404	-0.0314401		0.169858	4	0.0759629	0.233819	3.07807	0.037001	1.43179
dihydroorotate	0.102222			#DIV/0!	0	#DIV/0!	0.102222	#DIV/0!	#DIV/0!	#DIV/0!		dihydroorotate	5.95377			6.13896	6.92803	0.119107	3.13913	3	1.56956	4.78497	3.0486	0.0554894	1.25579
DLH	-1.47808	-0.110212	-0.120415	0.786808	2	0.454264	-0.569568	-1.25383	0.336598	0.472888		DLH	-0.270174	-0.0735307	0.128106		-0.191512	-1.91941	0.826601	4	0.369667	-0.465304	-1.25871	0.276589	0.558164
dTDP	0.116249	0.0940807	0.351424	0.142609	2	0.0823356	0.187251	2.27425	0.150797	0.821606		dTDP	-0.702392	-1.00274	-1.04335	-1.09147	-0.603629	-1.63041	0.36123	5	0.147472	-1.01233	-6.86458	0.00100284	2.99877
dTMP	1.18029			#DIV/0!	0	#DIV/0!	1.18029	#DIV/0!	#DIV/0!	#DIV/0!		dTMP	-0.309322					-2.3984	1.4772	1	1.04454	-1.35386	-1.29613	0.418346	0.378465
dTTP	-0.274931	0.0165693	-0.171775	0.14781	2	0.0853383	-0.143379	-1.68013	0.234948	0.629029		dTTP	-1.2582	-1.04618	-1.05017	-1.87025	-0.515074		0.488446	4	0.21844	-1.14798	-5.25534	0.00627436	2.20243
dUMP				#DIV/0!	-1	#DIV/0!	#DIV/0!	#DIV/0!	#DIV/0!	#DIV/0!		dUMP							#DIV/0!	-1	#DIV/0!	#DIV/0!	#DIV/0!	#DIV/0!	#DIV/0!
dUTP				#DIV/0!	-1	#DIV/0!	#DIV/0!	#DIV/0!	#DIV/0!	#DIV/0!		dUTP						-0.307182	#DIV/0!	0	#DIV/0!	-0.307182	#DIV/0!	#DIV/0!	#DIV/0!
FAD	-0.0395759	-0.279971	-0.306534	0.147061	2	0.0849059	-0.208694	-2.45794	0.13323	0.875397		FAD	0.416024	0.176042	-0.092793		-0.183987	-0.798724	0.457642	4	0.204664	-0.096688	-0.472423	0.661246	0.179637
FMN	-0.721454	-0.0245689	-0.104626	0.381343	2	0.220169	-0.28355	-1.28787	0.32669	0.485864		FMN	-0.143686	-0.407654	-0.281413		-0.320943	-0.454441	0.120749	4	0.0540004	-0.321627	-5.95602	0.00398858	2.39918
fructose-1-6-bisphosphate	-0.446621	0.53011	-0.203015	0.508399	2	0.293525	-0.0398422	-0.135737	0.904458	0.0436115		fructose-1-6-bisphosphate	0.175628	0.504803	-0.266605	0.431384	-0.119566	-0.276666	0.346435	5	0.141431	0.0748296	0.529088	0.619382	0.208041
fructose-6-phosphate	-0.364912	-0.132929		0.164037	1	0.115991	-0.24892	-2.14602	0.277605	0.556572		fructose-6-phosphate	-0.21647	-0.360767		0.0458855	-0.278203		0.175755	3	0.0878777	-0.202388	-2.30307	0.104693	0.980081
fumarate		0.273751	0.263155	0.00749268	1	0.00529813	0.268453	50.6694	0.0125625	1.90092		fumarate		-0.352979	0.235998				0.41647	1	0.294489	-0.0584902	-0.198616	0.875181	0.057902
G3P/DHAP				#DIV/0!	-1	#DIV/0!	#DIV/0!	#DIV/0!	#DIV/0!	#DIV/0!		G3P/DHAP						-0.998421	#DIV/0!	0	#DIV/0!	-0.998421	#DIV/0!	#DIV/0!	#DIV/0!
GDP		0.101451	0.62024	0.366839	1	0.259395	0.360845	1.39111	0.396784	0.401446		GDP		0.744785	0.48949	0.760056	-0.180288	-0.276666	0.502079	4	0.224536	0.307475	1.36938	0.242729	0.614878
glucose-1/6-phosphate	-0.405624	-0.132929		0.192825	1	0.136348	-0.269277	-1.97493	0.298392	0.525213		glucose-1/6-phosphate	-0.360098	-0.360767		0.0458855	-0.278203	-0.278368	0.168427	4	0.075323	-0.24631	-3.27005	0.0307877	1.51162
glutathione disulfide	-0.402302	0.248879	0.421804	0.434567	2	0.250897	0.0894606	0.356562	0.755523	0.121752		glutathione disulfide	-0.711033	0.0897873	0.836175	-0.113974	0.36382	-0.379673	0.547927	5	0.22369	0.0141837	0.0634077	0.951899	0.0214093
glycerate	-0.446123	-0.0532434		0.277808	1	0.19644	-0.249683	-1.27104	0.424379	0.372246		glycerate	-0.0993037	-0.187371			0.621829	1.48628	0.777017	3	0.388509	0.455359	1.17207	0.325778	0.487078
GMP				#DIV/0!	-1	#DIV/0!	#DIV/0!	#DIV/0!	#DIV/0!	#DIV/0!		GMP				2.41843	1.19401		0.865797	1	0.612211	1.80622	2.95033	0.208043	0.681847
GTP	0.107427	-0.101802		0.147948	1	0.104615	0.00281259	0.0268852	0.982888	0.00749576		GTP	0.731978	0.493733			0.0586263	0.163548	0.308575	3	0.154288	0.361971	2.34608	0.100663	0.997128
guanine	-0.031837		-0.358686	0.231117	1	0.163425	-0.195262	-1.19481	0.443641	0.352968		guanine	0.406858		0.749194		0.209818		0.27293	2	0.157576	0.45529	2.88933	0.101818	0.992173
guanosine		-0.0880098	-0.171081	0.0587399	1	0.0415354	-0.129545	-3.11891	0.197524	0.704381		guanosine		-0.242327	0.243585			-0.198389	0.268757	2	0.155167	-0.0657104	-0.423482	0.713138	0.146826
hypoxanthine				#DIV/0!	-1	#DIV/0!	#DIV/0!	#DIV/0!	#DIV/0!	#DIV/0!		hypoxanthine					0.0735698	0.00775875	0.0465354	1	0.0329055	0.0406643	1.23579	0.433109	0.363403
IMP			0.15997	#DIV/0!	0	#DIV/0!	0.15997	#DIV/0!	#DIV/0!	#DIV/0!		IMP			0.145118	0.717999	0.23503		0.308096	2	0.177879	0.366049	2.05785	0.175853	0.754849
indole				#DIV/0!	-1	#DIV/0!	#DIV/0!	#DIV/0!	#DIV/0!	#DIV/0!		indole							#DIV/0!	-1	#DIV/0!	#DIV/0!	#DIV/0!	#DIV/0!	#DIV/0!
inosine	-0.298237	-0.0423509	-0.0088625	0.158291	2	0.0913894	-0.116483	-1.27458	0.330516	0.480808		inosine	-0.0975592	-0.135144	0.00228009		0.642885	0.192938	0.318202	4	0.142304	0.12108	0.850852	0.442788	0.353804
lactate				#DIV/0!	-1	#DIV/0!	#DIV/0!	#DIV/0!	#DIV/0!	#DIV/0!		lactate					0.890541	0.193317	0.493012	1	0.348612	0.541929	1.55453	0.363915	0.439
LD				#DIV/0!	-1	#DIV/0!	#DIV/0!	#DIV/0!	#DIV/0!	#DIV/0!		LD						-0.291057	#DIV/0!	0	#DIV/0!	-0.291057	#DIV/0!	#DIV/0!	#DIV/0!
malate	-0.613801	0.175367	0.161355	0.451636	2	0.260752	-0.0923594	-0.354204	0.757044	0.120879		malate	-0.158745	-0.376061	-0.0806482	0.301361	-0.14443	-0.0740603	0.220461	5	0.0900029	-0.0887639	-0.986234	0.369307	0.432612
myo-inositol	-0.222627	0.0741428	0.0728694	0.170974	2	0.0987118	-0.025205	-0.255339	0.822321	0.0849587		myo-inositol	0.00523467	-0.178999	0.141027		0.287964		0.198826	3	0.0994129	0.0638068	0.641836	0.566653	0.246683
N-acetyl-glucosamine-1/6-phosphate				#DIV/0!	-1	#DIV/0!	#DIV/0!	#DIV/0!	#DIV/0!	#DIV/0!		N-acetyl-glucosamine-1/6-phosphate							#DIV/0!	-1	#DIV/0!	#DIV/0!	#DIV/0!	#DIV/0!	#DIV/0!
N-acetyl-glutamate	0.436744		0.935664	0.35279	1	0.24946	0.686204	2.75076	0.221978	0.65369		N-acetyl-glutamate	0.152014		1.32753	-0.229878		0.199951	0.671544	3	0.335772	0.362403	1.07931	0.359489	0.444315
N-acetyl-glutamine				#DIV/0!	-1	#DIV/0!	#DIV/0!	#DIV/0!	#DIV/0!	#DIV/0!		N-acetyl-glutamine				0.400024	0.382243	-0.754069	0.661243	2	0.381769	0.00939959	0.0246212	0.982593	0.00762641
N-Acetyl-L-alanine				#DIV/0!	-1	#DIV/0!	#DIV/0!	#DIV/0!	#DIV/0!	#DIV/0!		N-Acetyl-L-alanine						-0.178306	#DIV/0!	0	#DIV/0!	-0.178306	#DIV/0!	#DIV/0!	#DIV/0!
N-acetyl-L-ornithine	-0.69921	-0.0532217	0.0347313	0.400771	2	0.231385	-0.239233	-1.03392	0.409815	0.387413		N-acetyl-L-ornithine	-0.367033	-0.188399	0.0495342		-0.154446	5.40539	2.49558	4	1.11606	0.949009	0.850323	0.443049	0.353548
N-carbamoyl-L-aspartate	-0.903812	0.27671	0.278806	0.68218	2	0.393857	-0.116099	-0.294774	0.795949	0.0991149		N-carbamoyl-L-aspartate	3.92304	4.30587	5.93724	4.50329	4.69487		0.762366	4	0.340941	4.67287	13.7058	0.000164163	3.78473
NAD+				#DIV/0!	-1	#DIV/0!	#DIV/0!	#DIV/0!	#DIV/0!	#DIV/0!		NAD+							#DIV/0!	-1	#DIV/0!	#DIV/0!	#DIV/0!	#DIV/0!	#DIV/0!
NADH		-0.772771		#DIV/0!	0	#DIV/0!	-0.772771	#DIV/0!	#DIV/0!	#DIV/0!		NADH		0.0251627			-1.84629		1.32332	1	0.935725	-0.910563	-0.973109	0.508676	0.293559
NADP+			0.0703366	#DIV/0!	0	#DIV/0!	0.0703366	#DIV/0!	#DIV/0!	#DIV/0!		NADP+			-0.523759		-0.552248	-1.1921	0.377909	2	0.218186	-0.756034	-3.46509	0.074142	1.12994
NADPH			-0.488811	#DIV/0!	0	#DIV/0!	-0.488811	#DIV/0!	#DIV/0!	#DIV/0!		NADPH			0.15654		-1.97022	-1.18122	1.07512	2	0.620718	-0.9983	-1.6083	0.249034	0.603741
nicotinate		-0.106413		#DIV/0!	0	#DIV/0!	-0.106413	#DIV/0!	#DIV/0!	#DIV/0!		nicotinate		-0.271871		-0.602629			0.233882	1	0.165379	-0.43725	-2.64392	0.230199	0.637896
Octoluse 8/1-phosphate				#DIV/0!	-1	#DIV/0!	#DIV/0!	#DIV/0!	#DIV/0!	#DIV/0!		Octoluse 8/1-phosphate							#DIV/0!	-1	#DIV/0!	#DIV/0!	#DIV/0!	#DIV/0!	#DIV/0!
Octulose Bisphosphate		0.714266	-0.566425	0.905585	1	0.640345	0.0739205	0.115438	0.926833	0.0329983		Octulose Bisphosphate		0.754743	-0.716595	0.55023	-0.555506	0.368225	0.670429	4	0.299825	0.0802194	0.267554	0.802272	0.0956785
ornithine			-0.0224262	#DIV/0!	0	#DIV/0!	-0.0224262	#DIV/0!	#DIV/0!	#DIV/0!		ornithine			0.301189		0.610575	-0.293206	0.459319	2	0.265188	0.206186	0.777509	0.518228	0.285479
orotate				#DIV/0!	-1	#DIV/0!	#DIV/0!	#DIV/0!	#DIV/0!	#DIV/0!		orotate				-0.0840655	0.945911		0.728304	1	0.514988	0.430923	0.836762	0.55643	0.25459
p-hydroxybenzoate				#DIV/0!	-1	#DIV/0!	#DIV/0!	#DIV/0!	#DIV/0!	#DIV/0!		p-hydroxybenzoate						0.15369	#DIV/0!	0	#DIV/0!	0.15369	#DIV/0!	#DIV/0!	#DIV/0!
PD	-0.667812	-0.111988	-0.0122842	0.353223	2	0.203933	-0.264028	-1.29468	0.324752	0.488448		PD	0.0515324	0.00747285	0.435472		0.303239	0.249918	0.178362	4	0.0797661	0.209527	2.62676	0.0583838	1.23371
PE	-0.413895	-0.0181118	0.116003	0.275507	2	0.159064	-0.105335	-0.662216	0.575932	0.239629		PE	-0.0350652	0.136515	0.470538		0.314382	0.746851	0.301833	4	0.134984	0.326644	2.41988	0.0727727	1.13803
PEE		0.110969		#DIV/0!	0	#DIV/0!	0.110969	#DIV/0!	#DIV/0!	#DIV/0!		PEE		-0.65281			-0.171629	-0.0601319	0.31497	2	0.181848	-0.294857	-1.62145	0.246375	0.608404
PEEK	-0.573663	0.180442	0.0725906	0.407829	2	0.23546	-0.106877	-0.453906	0.694395	0.158393		PEEK	-0.388611	-0.398043	-0.164094		-0.455584		0.12845	3	0.0642248	-0.351583	-5.47426	0.011985	1.92136
phenylpyruvate				#DIV/0!	-1	#DIV/0!	#DIV/0!	#DIV/0!	#DIV/0!	#DIV/0!		phenylpyruvate							#DIV/0!	-1	#DIV/0!	#DIV/0!	#DIV/0!	#DIV/0!	#DIV/0!
phosphoenolpyruvate	-0.47588		0.450711	0.655198	1	0.463295	-0.0125845	-0.0271631	0.982712	0.00757388		phosphoenolpyruvate	0.271322		0.159635	0.846521	-0.53981		0.568933	3	0.284466	0.184417	0.648292	0.562994	0.249496
PRPP				#DIV/0!	-1	#DIV/0!	#DIV/0!	#DIV/0!	#DIV/0!	#DIV/0!		PRPP						-0.687845	#DIV/0!	0	#DIV/0!	-0.687845	#DIV/0!	#DIV/0!	#DIV/0!
PVNF				#DIV/0!	-1	#DIV/0!	#DIV/0!	#DIV/0!	#DIV/0!	#DIV/0!		PVNF				-1.37502	-1.42599	0.152743	0.89713	2	0.517958	-0.882755	-1.7043	0.23044	0.637442
Pyroglutamic acid				#DIV/0!	-1	#DIV/0!	#DIV/0!	#DIV/0!	#DIV/0!	#DIV/0!		Pyroglutamic acid					-0.0156796		#DIV/0!	0	#DIV/0!	-0.0156796	#DIV/0!	#DIV/0!	#DIV/0!
Pyrophosphate	0.0856115			#DIV/0!	0	#DIV/0!	0.0856115	#DIV/0!	#DIV/0!	#DIV/0!		Pyrophosphate	0.337851				0.164967		0.122247	1	0.0864418	0.251409	2.90842	0.210827	0.676073
pyruvate				#DIV/0!	-1	#DIV/0!	#DIV/0!	#DIV/0!	#DIV/0!	#DIV/0!		pyruvate						-0.0347519	#DIV/0!	0	#DIV/0!	-0.0347519	#DIV/0!	#DIV/0!	#DIV/0!
ribose-phosphate				#DIV/0!	-1	#DIV/0!	#DIV/0!	#DIV/0!	#DIV/0!	#DIV/0!		ribose-phosphate					0.412831		#DIV/0!	0	#DIV/0!	0.412831	#DIV/0!	#DIV/0!	#DIV/0!
S-adenosyl-L-homoCysteine		-0.254418		#DIV/0!	0	#DIV/0!	-0.254418	#DIV/0!	#DIV/0!	#DIV/0!		S-adenosyl-L-homoCysteine		-0.465635				-1.40914	0.667156	1	0.47175	-0.937386	-1.98704	0.296826	0.527498
S-methyl-5--thioadenosine	0.504923	-0.463767		0.684968	1	0.484345	0.0205778	0.0424858	0.972969	0.011901		S-methyl-5--thioadenosine	1.08003	0.395985				0.0927059	0.505752	2	0.291996	0.522908	1.7908	0.215207	0.667144
SD	-0.598863		-0.0670542	0.376045	1	0.265904	-0.332958	-1.25217	0.429014	0.367529		SD	-0.0071264		0.526913		0.246515		0.267131	2	0.154228	0.255434	1.65621	0.239521	0.620656
Sedoheptulose bisphosphate	1.01535	0.678996	-0.265259	0.663918	2	0.383313	0.476363	1.24275	0.339898	0.468652		Sedoheptulose bisphosphate	0.253953	0.669612	-0.502317	0.545052	-0.263394		0.508143	4	0.227249	0.140581	0.618622	0.569654	0.244389
sn-glycerol-3-phosphate	-0.477367		0.0460311	0.370098	1	0.261699	-0.215668	-0.824107	0.561198	0.250884		sn-glycerol-3-phosphate	-0.108064		0.532745		0.596344		0.389631	2	0.224953	0.340342	1.51294	0.269459	0.569507
succinate/methylmalonic acid	-0.289625			#DIV/0!	0	#DIV/0!	-0.289625	#DIV/0!	#DIV/0!	#DIV/0!		succinate/methylmalonic acid	-0.656772				0.137854		0.561885	1	0.397313	-0.259459	-0.653035	0.631712	0.199481
thymidine				#DIV/0!	-1	#DIV/0!	#DIV/0!	#DIV/0!	#DIV/0!	#DIV/0!		thymidine							#DIV/0!	-1	#DIV/0!	#DIV/0!	#DIV/0!	#DIV/0!	#DIV/0!
thymine				#DIV/0!	-1	#DIV/0!	#DIV/0!	#DIV/0!	#DIV/0!	#DIV/0!		thymine						-2.31217	#DIV/0!	0	#DIV/0!	-2.31217	#DIV/0!	#DIV/0!	#DIV/0!
UDP	0.194166	0.0281053	0.407657	0.190269	2	0.109852	0.209976	1.91145	0.196106	0.707508		UDP	-1.53084	-1.26026	-1.47894	-1.37312	-1.08678	0.780066	0.882483	5	0.360272	-0.991646	-2.75249	0.0401911	1.39587
UDP-D-glucose	0.0331252	0.18965	-0.0517497	0.122459	2	0.0707017	0.0570083	0.806322	0.504695	0.296971		UDP-D-glucose	0.0707601	0.343118	-0.217387		-0.0174595	-0.882393	0.46097	4	0.206152	-0.140672	-0.682372	0.532472	0.273703
UDP-D-glucuronate	-0.214327	-0.0838946	-0.0598637	0.0831152	2	0.0479866	-0.119362	-2.4874	0.130682	0.883786		UDP-D-glucuronate	0.0443691	0.144317	-0.147639	0.143735	-0.0218458	-0.019227	0.111944	5	0.0457011	0.0239515	0.524092	0.622608	0.205785
UDP-N-acetyl-glucosamine	-0.128769	0.128845	-0.0246032	0.12959	2	0.0748188	-0.00817582	-0.109275	0.922961	0.0348168		UDP-N-acetyl-glucosamine	-0.272627	0.00049374	-0.270262	0.0980907	-0.133707	-0.386676	0.184001	5	0.075118	-0.160781	-2.14038	0.0852758	1.06917
UMP	-0.667196	-0.286046	0.510697	0.601041	2	0.347011	-0.147515	-0.425101	0.712132	0.14744		UMP	-1.11386	-1.75878	-0.0965359	-0.761404		-0.0562697	0.717316	4	0.320794	-0.75737	-2.36093	0.0775845	1.11022
uridine	-0.206667	0.0948442	0.0915979	0.173148	2	0.0999669	-0.0067415	-0.0674373	0.952369	0.0211948		uridine	-0.459974	-0.0693417	0.196091			-2.76002	1.35161	3	0.675803	-0.773312	-1.14429	0.335531	0.474267
UTP	-0.217666	-0.184971	-0.0745139	0.0750138	2	0.0433092	-0.159051	-3.67244	0.0668023	1.17521		UTP	-1.70145	-1.52886	-1.6903	-2.19062	-0.881004	1.07458	1.16991	5	0.477615	-1.15294	-2.41396	0.0605673	1.21776
VD	-0.631016	0.0135934		0.455808	1	0.322305	-0.308711	-0.957824	0.513712	0.28928		VD	1.02642	0.261626		0.12968	2.10622	1.07458	0.790632	4	0.353581	0.919704	2.60111	0.0599781	1.22201
xanthine	-0.708214			#DIV/0!	0	#DIV/0!	-0.708214	#DIV/0!	#DIV/0!	#DIV/0!		xanthine	-0.518568				0.102639	1.07458	0.80298	2	0.463601	0.219549	0.473573	0.682464	0.16592
xanthosine				#DIV/0!	-1	#DIV/0!	#DIV/0!	#DIV/0!	#DIV/0!	#DIV/0!		xanthosine					0.339265	1.07458	0.519943	1	0.367655	0.70692	1.92278	0.305311	0.515257
xanthosine-5-phosphate		-0.490047	0.530312	0.721503	1	0.51018	0.0201325	0.0394616	0.974891	0.0110439		xanthosine-5-phosphate		-2.18247	-0.494852	-1.72618	-0.872248	1.07458	1.26227	4	0.564505	-0.840235	-1.48845	0.210859	0.676008
S7 Table. Data for untargeted metabolomics of hemoglobin peptides of PPQ-treated parasites. 3D7 trophozoites were treated for 2.5h with 140 nM PPQ and the log2 fold changes for PPQ/no drug are listed for three independent biological replicates. High performance liquid chromatography-mass spectrometry (HPLC-MS)-based metabolomic analysis was run in both positive and negative mode and a total of 22…
