# Supplementary material for: The plasmepsin-piperaquine paradox persists in Plasmodium falciparum
Source: PLoS Pathog. 2025 Jul 28;21(7):e1012779. doi: 10.1371/journal.ppat.1012779 (PMC12321132; doi:10.1371/journal.ppat.1012779)
Supplement: S8 Table — 3D7 trophozoites were treated for 2.5 h with 140 nM PPQ and the log2 fold changes for PPQ/no drug are listed for three independent biological replicates. High performance liquid chromatography-mass spectrometry (HPLC-MS)-based metabolomic analysis was run in both positive and negative mode and a total of 220 putative endogenous hemoglobin derived peptides (dipeptides to 13-mers) were detected based on m/z match that could be mapped to either the alpha or beta chains of hemoglobin. The combined average log2 of PPQ/no drug and the -log10(p-value) of all samples were plotted in S6E and S6F Fig. (XLSX) [file ppat.1012779.s017.xlsx]

## Sheet: S8 Table
	untargeted
SciEx TripleTOF 5600 Mode	7.12_NEG	7.15_NEG	7.8_NEG	7.12_POS	7.15_POS	7.8_POS	Combined	Combined	Combined	Combined	Combined	Combined	Combined
Unique Putative Hemoglobin Alpha Peptides	log2(PPQ/ND) Expt 1	log2(PPQ/ND) Expt 2	log2(PPQ/ND) Expt 3	log2(PPQ/ND) Expt 1	log2(PPQ/ND) Expt 2	log2(PPQ/ND) Expt 3	StDev log2(PPQ/ND)	df	SEM log2(PPQ/ND)	Average log2(PPQ/ND)	t.stat against 0	p-value	-log10(p-value)
TPAVH	-0.830859	-1.07975	-2.64875	-0.646184			0.91564	3	0.45782	-1.30139	-2.84257	0.0655079	1.18371
AHA;AAH				-0.601128	-3.19109	-0.0128669	1.69091	2	0.976247	-1.26836	-1.29922	0.323467	0.49017
LHAH	-1.48847		-1.74271	-0.704683	-0.826227	-0.591537	0.512216	4	0.22907	-1.07073	-4.67423	0.00948837	2.02281
TVLT	-0.0760758		-1.21768	-0.388568	-0.657368	-1.91698	0.728458	4	0.325776	-0.851333	-2.61324	0.0592178	1.22755
ALTNA				0.172011	-0.674595	-1.58625	0.879332	2	0.507683	-0.696279	-1.37148	0.303821	0.517382
AEFTPAV				-0.451766	-0.46961	-1.14787	0.396843	2	0.229118	-0.689748	-3.01045	0.0948954	1.02276
AGEYG;GEYGA	0.874605	-0.930874	-1.51605	0.347492	-0.466421	-2.40391	1.20432	5	0.491661	-0.682527	-1.38821	0.223747	0.650243
LDKF;DKFL				-0.208	0.115549	-1.8689	1.06468	2	0.614695	-0.653783	-1.06359	0.398941	0.399091
VKGH				0.1957	-0.878444	-1.11558	0.698746	2	0.403421	-0.599442	-1.4859	0.275637	0.559663
SALS				-0.339593	-0.627395	-0.771895	0.220074	2	0.12706	-0.579627	-4.56185	0.0448451	1.34829
VDPVNF	-0.204373	-0.356556	-1.13918				0.501584	2	0.28959	-0.566703	-1.95692	0.189495	0.722402
FLSF	0.0505802	-0.727556	-0.71455			-0.782602	0.397171	3	0.198586	-0.543532	-2.73701	0.0715176	1.14559
TKTY				-0.0438718	-0.943577	-0.641988	0.457925	2	0.264383	-0.543146	-2.05439	0.176299	0.75375
NAVA		-2.14102		-0.938351	0.176142	0.739347	1.2743	3	0.637151	-0.540971	-0.849047	0.458235	0.338911
EAL;ALE				-0.216022	-0.417137	-0.963637	0.386876	2	0.223363	-0.532265	-2.38296	0.140039	0.853751
PAEF				-0.0336024	-0.128967	-1.40358	0.764913	2	0.441623	-0.522049	-1.18211	0.358663	0.445314
LH;HL				0.00445102	-0.540945	-1.01733	0.511279	2	0.295187	-0.517941	-1.75462	0.221413	0.654797
VA;AV				-0.140335	-0.42145	-0.855839	0.360478	2	0.208122	-0.472541	-2.2705	0.151188	0.820484
PVNF	0.146935	-0.293909	-1.16109	-0.117352	-0.113671	-1.18042	0.573337	5	0.234064	-0.453252	-1.93645	0.110573	0.95635
DALT	0.338134	-0.332869	-1.10822	-0.126901	-0.354241	-1.04635	0.554351	5	0.226313	-0.438408	-1.93718	0.110469	0.956759
FPTT				-0.151766	-0.309468	-0.818837	0.348643	2	0.201289	-0.426691	-2.11979	0.168134	0.774343
DPVNF	-1.78406	0.126715	-0.860765	-0.0095304	-0.097582	0.135217	0.766079	5	0.31275	-0.415001	-1.32694	0.241895	0.616373
KTNV;TNVK				0.154478	-0.235691	-1.12421	0.65533	2	0.378355	-0.401808	-1.06199	0.39952	0.398461
LS;VT;SL;TV				-0.242913	-0.354781	-0.606516	0.186231	2	0.107521	-0.401403	-3.73327	0.0648485	1.1881
DLS;LSD;SDL;SLD	0.0571738	-0.166341	-1.09816	-0.249938	-0.0654653	-0.880362	0.472486	5	0.192892	-0.400516	-2.07638	0.0924866	1.03392
YR				-0.36271	0.0160432	-0.849559	0.433925	2	0.250527	-0.398742	-1.59162	0.252461	0.597806
HAGEYG	0.257464		-1.56256	-0.731052	0.51132		0.952627	3	0.476313	-0.381207	-0.800328	0.482035	0.316921
LSALS				-0.143014	-0.472686	-0.520639	0.205582	2	0.118693	-0.37878	-3.19126	0.0857503	1.06676
AEALER	0.57558	-0.927248			0.113884	-1.24473	0.857117	3	0.428559	-0.37063	-0.864829	0.450748	0.346066
AL;LA				-0.389381	-0.340983	-0.338691	0.0286274	2	0.016528	-0.356352	-21.5605	0.0021443	2.66872
PAE				-0.438892	-0.308313	-0.32077	0.0720634	2	0.0416058	-0.355992	-8.55629	0.0133857	1.87336
DKTNVK				-0.157032	0.0655749	-0.904903	0.508378	2	0.293512	-0.33212	-1.13154	0.375249	0.42568
PA				0.164901	-0.575084	-0.492042	0.40539	2	0.234052	-0.300742	-1.28493	0.327532	0.484746
PHFD			-1.04919	1.12221		-0.954714	1.22729	2	0.708578	-0.293899	-0.414773	0.718566	0.143533
DP		-0.0780807	-0.680272	-0.113751	-0.273772		0.275982	3	0.137991	-0.286469	-2.07599	0.129497	0.887739
AVAHVDDM	0.0574118	-0.313498	-1.36323	0.201312	0.0922229	-0.345982	0.576701	5	0.235437	-0.278628	-1.18345	0.289826	0.537862
PAV				0.0435617	-0.10753	-0.767232	0.431166	2	0.248934	-0.277067	-1.11302	0.381544	0.418456
LAAH;AAHL				-0.0913155	-0.180271	-0.541867	0.238629	2	0.137772	-0.271151	-1.96811	0.187913	0.726043
PV				0.0412806	-0.318604	-0.534763	0.290995	2	0.168006	-0.270695	-1.61123	0.248439	0.60478
VL;LV				-0.245049	-0.249984	-0.283845	0.0211187	2	0.0121929	-0.259626	-21.2933	0.00219827	2.65792
NAVAHV	0.0201096	1.03127	-0.249666	0.246609		-2.26202	1.22568	4	0.548142	-0.242741	-0.442844	0.680773	0.166997
GEYG	-0.0540695	-0.136881	-0.963865	-0.514852	-0.191627	0.493651	0.486711	5	0.198699	-0.227941	-1.14716	0.303225	0.518235
KGHGKK	0.117817	0.248014	-0.663678	-0.305227	0.7644	-1.49032	0.789937	5	0.322491	-0.221498	-0.686837	0.522736	0.281717
PTT;DAL				-0.191386	-0.29696	-0.141316	0.0794547	2	0.0458732	-0.209887	-4.57538	0.0445976	1.35069
AGEY;EYGA;YGAE	-0.0379959	-0.120882	-0.393831	-0.0215191	-0.243672	-0.433509	0.177721	5	0.0725543	-0.208568	-2.87465	0.0348051	1.45836
GKVGAH;QVKGH	0.139906	-0.326303	-0.608155	0.238356	-0.087234	-0.552822	0.354241	5	0.144618	-0.199375	-1.37863	0.226497	0.644938
HGKKV	-0.0968753	0.238316	-0.720397				0.486529	2	0.280898	-0.192986	-0.687031	0.56303	0.249468
PNAL	0.435908	0.0466751	-0.696623	0.0216214	-0.128723	-0.701358	0.449926	5	0.183682	-0.170417	-0.927783	0.396101	0.402194
PHFDLS	0.588134	0.0178061	-1.10495				0.861434	2	0.497349	-0.166338	-0.33445	0.769857	0.11359
VLSPAD	0.081955	0.0252807	-0.851384	0.00380177	0.03588	-0.278206	0.360547	5	0.147193	-0.163779	-1.11268	0.316459	0.499683
HF				0.349617	-0.0258505	-0.812832	0.59324	2	0.342507	-0.163022	-0.475967	0.681022	0.166839
FPH;PHF				-0.475256	0.576563	-0.585392	0.64143	2	0.37033	-0.161362	-0.435725	0.705555	0.151469
VADA	0.473173			-0.0577479	-0.206519	-0.851586	0.545227	3	0.272613	-0.16067	-0.589369	0.597055	0.223986
PAD				-0.17219	0.0218265	-0.300161	0.162119	2	0.0935993	-0.150175	-1.60444	0.249821	0.602372
HVDD			0.0865783	0.0268825	-0.137391	-0.576542	0.299641	3	0.14982	-0.150118	-1.00199	0.390182	0.408733
PAVH		0.565076		-0.170386	-0.496054	-0.478238	0.496367	3	0.248183	-0.144901	-0.583845	0.600323	0.221615
YGA	0.234186	-0.179757	-0.384224	-0.0220833	-0.151965	-0.29984	0.219371	5	0.0895578	-0.133947	-1.49565	0.19499	0.709989
VNF				0.341777	0.0858545	-0.809681	0.604612	2	0.349073	-0.12735	-0.364822	0.750209	0.124817
DDM	0.42702		-1.62903	-0.188353	0.110414	0.658629	0.900049	4	0.402514	-0.124265	-0.308722	0.772944	0.111852
SFPTT				-0.00891949	-0.170631	-0.189825	0.0993696	2	0.0573711	-0.123125	-2.14612	0.164993	0.782536
NF				0.00799342	-0.0437599	-0.321354	0.177109	2	0.102254	-0.11904	-1.16416	0.364451	0.438361
LRVD		-0.760336	-0.184476	0	-0.182173	0.539629	0.465707	4	0.20827	-0.117471	-0.564032	0.602856	0.219787
NVKAA;AQVKG		-0.760336	-0.184476	0	-0.182173	0.539629	0.465707	4	0.20827	-0.117471	-0.564032	0.602856	0.219787
AHKLR	0.343978	-0.0151286	-0.236944	0.115908	-0.20162	-0.691454	0.354576	5	0.144755	-0.11421	-0.788988	0.465866	0.331739
PNALS	0.480407	0.313303	-0.85697	0.0876366	0.278372	-0.930996	0.624418	5	0.254918	-0.104708	-0.410752	0.698265	0.15598
KGHGKKVA				0.205285	0.0463008	-0.529652	0.38668	2	0.22325	-0.0926886	-0.415178	0.718312	0.143687
HKLRV	0.305309	-0.193377	-0.467151	0.0885669	0.355698	-0.618635	0.404764	5	0.165244	-0.0882648	-0.534148	0.616125	0.210331
LSHG;VHAS				0.0302636	-0.427802	0.137912	0.300401	2	0.173437	-0.0865421	-0.498984	0.667269	0.175699
VAHVD				-0.10895	-0.0566429	-0.0507544	0.0320349	2	0.0184953	-0.0721157	-3.89913	0.0599242	1.2224
ALSD;ASLD				-0.189738	0.257903	-0.27983	0.287998	2	0.166276	-0.0705549	-0.424325	0.712614	0.147145
VD				-0.0785897	-0.261951	0.140443	0.20146	2	0.116313	-0.0666992	-0.573445	0.62423	0.204655
DL;LD				-0.0628043	-0.0703731	-0.062224	0.00454665	2	0.00262501	-0.0651338	-24.8128	0.00162029	2.79041
LP				-0.0436355	-0.0574872	-0.0744126	0.0154141	2	0.00889934	-0.0585118	-6.57485	0.0223599	1.65053
ALSDLH;LSDLHA	-0.0186927	0.00615981	-0.153161				0.0857149	2	0.0494875	-0.0552312	-1.11606	0.3805	0.419645
KTYFP	-0.0186927	0.00615981	-0.153161				0.0857149	2	0.0494875	-0.0552312	-1.11606	0.3805	0.419645
GA;AG	0.00937757	-0.187633	0.00619492	0.0932338	-0.410748	0.220182	0.223214	5	0.0911269	-0.0448988	-0.492706	0.643092	0.191727
YG	0.0179314	-0.136964	-0.014579				0.0816779	2	0.0471567	-0.0445372	-0.94445	0.444632	0.352
FLAS				-0.442914	-0.3076	0.628633	0.583531	2	0.336902	-0.0406271	-0.12059	0.915038	0.0385608
ERM				-0.718728	-0.29189	0.890007	0.833377	2	0.48115	-0.0402037	-0.0835575	0.941019	0.0264017
DPVN				-0.553105	-0.391366	0.834441	0.758732	2	0.438054	-0.0366766	-0.0837262	0.9409	0.0264565
KLL				-0.0539187	0.056966	-0.113017	0.0862961	2	0.0498231	-0.0366565	-0.735733	0.538478	0.268832
LE	0.0323009	-0.0897728	0.0650375	0.0319754	-0.131167	-0.122041	0.0881416	5	0.0359837	-0.0356112	-0.989649	0.367789	0.434402
TLAAHL				0.133415	-0.257509	0.036017	0.203497	2	0.117489	-0.029359	-0.249887	0.825999	0.0830207
CLL				-0.144646	0.564604	-0.473483	0.530534	2	0.306304	-0.0178416	-0.0582482	0.958847	0.0182506
V				-0.0885226	-0.0335372	0.124732	0.110718	2	0.0639228	0.000890866	0.0139366	0.990146	0.00430084
SAQV;TNAV;NALS				0.136914	-0.16418	0.0570349	0.155978	2	0.0900537	0.00992298	0.11019	0.92232	0.0351185
SHGSAQ				0.0325202	-0.0334296	0.0616126	0.0486977	2	0.0281156	0.0202344	0.719685	0.546456	0.262444
VLSP	0.119603	-0.125841	0.185541	0.0140324	-0.0767234	0.103118	0.121026	5	0.0494086	0.0366219	0.741205	0.491891	0.308131
LASV				0.0759357	-0.0411327	0.26709	0.155588	2	0.0898289	0.100631	1.12025	0.37907	0.42128
FP				0.396812	-0.167233	0.0863827	0.282499	2	0.163101	0.105321	0.64574	0.584643	0.233109
GAHAGE				0.215606	0.0161097	0.114182	0.0997531	2	0.0575925	0.115299	2.00199	0.183233	0.736996
AHAGEYGA	0.114275		-0.138144	0.279188	0.279636		0.197265	3	0.0986326	0.133739	1.35593	0.268159	0.571608
ADALT	-0.228386	-0.258472	-0.811741	0.103066	0.777953	1.68003	0.888888	5	0.362887	0.210409	0.57982	0.587181	0.231228
GKVGAHAG;AQVKGHG				0.30103	1.36515	-1.00477	1.18701	2	0.685323	0.220471	0.321703	0.778188	0.108915
KGHGK;GHGKK		1.00495	0.342346	-0.605925			0.80965	2	0.467451	0.247125	0.528664	0.649844	0.187191
VDD	0.00658142	0.38743		0.207085	0.0367077	0.869073	0.351969	4	0.157405	0.301376	1.91465	0.128059	0.892591
TYFP	0.158777	0.0899141	0.846081	0.160974	0.0319663	0.689018	0.34629	5	0.141372	0.329455	2.33041	0.0671773	1.17278
SHC				0.668728	-0.192906	0.539314	0.464634	2	0.268256	0.338379	1.2614	0.334363	0.475782
VKAA				-0.244387	0.263343	1.11409	0.686419	2	0.396304	0.377682	0.953011	0.441165	0.355399
LERM	0.511797	0.272065			0.396643		0.119897	2	0.0692225	0.393501	5.68459	0.0295796	1.52901
TSKY				0.0477216	0.119503	1.06558	0.568074	2	0.327978	0.410935	1.25294	0.336862	0.472548
FPT;FTP				2.54876	-0.381979	-0.915861	1.86538	2	1.07698	0.416973	0.38717	0.735946	0.133154
LASVST				0.0137459	-1.06524	2.93304	2.06852	2	1.19426	0.627182	0.525162	0.651882	0.185831
AEAL				1.28026	2.09451	-0.88005	1.5372	2	0.887505	0.831574	0.93698	0.447681	0.349031
SciEx TripleTOF 5600 Mode	7.12_NEG	7.15_NEG	7.8_NEG	7.12_POS	7.15_POS	7.8_POS	Combined	Combined	Combined	Combined	Combined	Combined	Combined
Unique Putative Hemoglobin Beta Peptides	log2(PPQ/ND) Expt 1	log2(PPQ/ND) Expt 2	log2(PPQ/ND) Expt 3	log2(PPQ/ND) Expt 1	log2(PPQ/ND) Expt 2	log2(PPQ/ND) Expt 3	StDev log2(PPQ/ND)	df	SEM log2(PPQ/ND)	Average log2(PPQ/ND)	t.stat against 0	p-value	-log10(p-value)
DEVGG			-6.87739	0.214264	-0.734718	-0.0783562	3.36239	3	1.68119	-1.86905	-1.11174	0.347328	0.45926
NVDE			-6.87739	0.214264	-0.734718	-0.0783562	3.36239	3	1.68119	-1.86905	-1.11174	0.347328	0.45926
LAHH	-1.48847		-1.74271	-0.704683	-0.826227	-0.591537	0.512216	4	0.22907	-1.07073	-4.67423	0.00948837	2.02281
PPVQA				-0.176691	-0.487425	-1.77949	0.849994	2	0.490744	-0.814535	-1.65979	0.238828	0.621915
AVM;VCV				-0.545726	-0.465796	-1.36736	0.499049	2	0.288126	-0.792962	-2.75213	0.110558	0.956408
HLDN				-0.256032	-0.312702	-1.72251	0.830794	2	0.479659	-0.763747	-1.59227	0.252325	0.598039
DNLK				0.172011	-0.674595	-1.58625	0.879332	2	0.507683	-0.696279	-1.37148	0.303821	0.517382
GAFSD;AFSDG	0.874605	-0.930874	-1.51605	0.347492	-0.466421	-2.40391	1.20432	5	0.491661	-0.682527	-1.38821	0.223747	0.650243
TPPVQ				-0.342352	-0.222138	-1.34994	0.619358	2	0.357587	-0.638144	-1.78459	0.216257	0.66503
VQAA;ANAL;NALA				-0.334408	-0.59264	-0.947521	0.307824	2	0.177722	-0.624856	-3.51592	0.072239	1.14123
PW	-0.902202		-0.470901	-0.264729	-0.293938	-1.03726	0.355344	4	0.158914	-0.593805	-3.73664	0.02018	1.69508
SAVT				-0.339593	-0.627395	-0.771895	0.220074	2	0.12706	-0.579627	-4.56185	0.0448451	1.34829
PDAVM				0.141873	-0.706203	-1.13896	0.651543	2	0.376168	-0.567763	-1.50933	0.270273	0.568197
PPVQ	-0.0241284	-0.404062	-1.06527	-0.124443		-1.14259	0.523352	4	0.23405	-0.5521	-2.3589	0.0777565	1.10926
SFGDL;FGDLS;FSDGL	0.144972		-1.44478	-0.155166	-0.253977	-1.01635	0.6604	4	0.29534	-0.545062	-1.84554	0.138704	0.85791
VANA		-2.14102		-0.938351	0.176142	0.739347	1.2743	3	0.637151	-0.540971	-0.849047	0.458235	0.338911
EAL				-0.216022	-0.417137	-0.963637	0.386876	2	0.223363	-0.532265	-2.38296	0.140039	0.853751
SFGDLS	-0.0621066	-0.178374	-1.34276	0.123133	-0.322352	-1.33575	0.651376	5	0.265923	-0.519703	-1.95434	0.108069	0.9663
HL;LH				0.00445102	-0.540945	-1.01733	0.511279	2	0.295187	-0.517941	-1.75462	0.221413	0.654797
DEVG;STPD	-0.0263153	-0.18746	-1.13349	-1.27528	-0.522259	0.277765	0.620789	5	0.253436	-0.47784	-1.88545	0.118048	0.927941
AV;LG;GL;VA				-0.140335	-0.42145	-0.855839	0.360478	2	0.208122	-0.472541	-2.2705	0.151188	0.820484
VDEVGG	0.0286878			0.0167542	-0.2078	-1.54411	0.752894	3	0.376447	-0.426617	-1.13327	0.339478	0.469188
VNVDE;NVDEV	0.0286878			0.0167542	-0.2078	-1.54411	0.752894	3	0.376447	-0.426617	-1.13327	0.339478	0.469188
VT;LS				-0.242913	-0.354781	-0.606516	0.186231	2	0.107521	-0.401403	-3.73327	0.0648485	1.1881
DLS	0.0571738	-0.166341	-1.09816	-0.249938	-0.0654653	-0.880362	0.472486	5	0.192892	-0.400516	-2.07638	0.0924866	1.03392
LDNL				-0.154554	-0.537515	-0.506745	0.212777	2	0.122847	-0.399605	-3.25287	0.0829221	1.08133
SDGLA				-0.103643	0.0314179	-1.10091	0.61846	2	0.357068	-0.391045	-1.09516	0.387728	0.411472
STPDAVM	0.0550185	-0.356472	-0.875222	0.0120941	-0.189032	-0.973933	0.442182	5	0.18052	-0.387924	-2.14893	0.0843595	1.07387
VDPENF	0.0550185	-0.356472	-0.875222	0.0120941	-0.189032	-0.973933	0.442182	5	0.18052	-0.387924	-2.14893	0.0843595	1.07387
ATLS	-0.369498		-1.1242		0.342098		0.733253	2	0.423344	-0.383865	-0.906746	0.46025	0.337006
FTPPVQ	0.57558	-0.927248			0.113884	-1.24473	0.857117	3	0.428559	-0.37063	-0.864829	0.450748	0.346066
FF				-0.42875	-0.305403	-0.348409	0.0626085	2	0.036147	-0.360854	-9.98295	0.00988563	2.005
AL;LA				-0.389381	-0.340983	-0.338691	0.0286274	2	0.016528	-0.356352	-21.5605	0.0021443	2.66872
GDLS;SDGL				-0.154146	-0.0303808	-0.867688	0.451948	2	0.260932	-0.350738	-1.34417	0.31107	0.507142
YP				-0.0853102	-0.277824	-0.66514	0.295319	2	0.170502	-0.342758	-2.01028	0.182111	0.739664
NFRLL				-0.429425	0.806491	-1.38796	1.10014	2	0.635167	-0.336963	-0.530512	0.648771	0.187908
GGEAL;GEALG	0.504569	-0.282187	-1.1109	-0.0840981	-0.111818	-0.921302	0.594338	5	0.242638	-0.334289	-1.37773	0.226758	0.644438
VNVD	0.504569	-0.282187	-1.1109	-0.0840981	-0.111818	-0.921302	0.594338	5	0.242638	-0.334289	-1.37773	0.226758	0.644438
KAHGKK	-0.179981	0.204363	-0.0944314	-0.0899049	-0.903495	-0.798986	0.439938	5	0.179604	-0.310406	-1.72828	0.144512	0.840097
PWT				-0.0080735	0.287478	-1.19848	0.786605	2	0.454147	-0.306358	-0.67458	0.569471	0.244529
LW				-0.513287	-0.264847	-0.092184	0.211685	2	0.122216	-0.290106	-2.37371	0.140912	0.851051
PD;DP		-0.0780807	-0.680272	-0.113751	-0.273772		0.275982	3	0.137991	-0.286469	-2.07599	0.129497	0.887739
DNLKG	-0.924323	0.119234		-0.334798		0.00796082	0.469194	3	0.234597	-0.282981	-1.20624	0.314173	0.502831
HVDPENF	0.0574118	-0.313498	-1.36323	0.201312	0.0922229	-0.345982	0.576701	5	0.235437	-0.278628	-1.18345	0.289826	0.537862
VC;CV		-0.885343	-0.8761	0.40906	0.227464	-0.265147	0.602972	4	0.269657	-0.278013	-1.03099	0.360802	0.442731
VHLTP	-0.253905	-0.333242	-0.411349	-0.114719		-0.268408	0.109719	4	0.0490677	-0.276325	-5.6315	0.00489172	2.31054
ALAH				-0.0913155	-0.180271	-0.541867	0.238629	2	0.137772	-0.271151	-1.96811	0.187913	0.726043
PV				0.0412806	-0.318604	-0.534763	0.290995	2	0.168006	-0.270695	-1.61123	0.248439	0.60478
LV;VL				-0.245049	-0.249984	-0.283845	0.0211187	2	0.0121929	-0.259626	-21.2933	0.00219827	2.65792
NVDEVG	0.354009	-0.0540719	-0.57357	0.0469642	-0.169971	-1.10982	0.518034	5	0.211486	-0.251077	-1.1872	0.288471	0.539898
AFSDGLA				-0.900037	0.750125	-0.566383	0.872502	2	0.503739	-0.238765	-0.473985	0.682215	0.166079
PDAV				-0.0191614	-0.184891	-0.51036	0.249891	2	0.144274	-0.238137	-1.65059	0.240613	0.618681
ESFGDLS				0.134653	-0.221556	-0.622764	0.378931	2	0.218776	-0.236556	-1.08127	0.392617	0.406031
PVQ				-0.00237323	-0.257411	-0.442902	0.221177	2	0.127697	-0.234229	-1.83426	0.208054	0.681824
SFGD;FSDG	-0.0540695	-0.136881	-0.963865	-0.514852	-0.191627	0.493651	0.486711	5	0.198699	-0.227941	-1.14716	0.303225	0.518235
ESFG;AFSD	-0.0379959	-0.120882	-0.393831	-0.0215191	-0.243672	-0.433509	0.177721	5	0.0725543	-0.208568	-2.87465	0.0348051	1.45836
EE	-0.0942251	-0.178433	-0.77383	0.134437	-0.0880057		0.341074	4	0.152533	-0.200011	-1.31127	0.259973	0.585072
KVKAH				0.189506	-0.160664	-0.609068	0.400293	2	0.231109	-0.193409	-0.836873	0.490729	0.309158
HGKKV	-0.0968753	0.238316	-0.720397				0.486529	2	0.280898	-0.192986	-0.687031	0.56303	0.249468
NVDEVGGEA	0.0405293	-0.00105701	-0.277058			-0.504799	0.255241	3	0.12762	-0.185596	-1.45428	0.241848	0.616457
PENF	-0.0305164	-0.0639629	-0.649413	0.12056	0.0324422	-0.445734	0.30395	5	0.124087	-0.172771	-1.39234	0.222571	0.652531
PVQA	0.435908	0.0466751	-0.696623	0.0216214	-0.128723	-0.701358	0.449926	5	0.183682	-0.170417	-0.927783	0.396101	0.402194
HLT				0.957677	-0.542516	-0.914524	0.991136	2	0.572233	-0.166454	-0.290885	0.798531	0.0977084
HF				0.349617	-0.0258505	-0.812832	0.59324	2	0.342507	-0.163022	-0.475967	0.681022	0.166839
DGLA	0.473173			-0.0577479	-0.206519	-0.851586	0.545227	3	0.272613	-0.16067	-0.589369	0.597055	0.223986
VHLTPEE	-0.0504045	-0.149258	-0.272949				0.111503	2	0.0643765	-0.157537	-2.44712	0.134184	0.872299
EVGG;VGGE;LDN;DNL		-0.133351	-0.485076	-0.0144857	-0.114441	-0.0372232	0.190172	4	0.0850474	-0.156916	-1.84504	0.138786	0.857655
MGNPK				-0.261068	0.0136641	-0.21575	0.147288	2	0.0850367	-0.154385	-1.81551	0.211101	0.675509
DEVGGEALG	0.12058	-0.122112	-0.14167	0.232797	-0.793855	-0.197326	0.357039	5	0.14576	-0.150264	-1.0309	0.349851	0.456117
PDA				-0.17219	0.0218265	-0.300161	0.162119	2	0.0935993	-0.150175	-1.60444	0.249821	0.602372
VHL;LHV	0.00195797	-0.110585	-0.239031	0.00138537	-0.168683	-0.362446	0.142047	5	0.0579903	-0.146234	-2.52169	0.053065	1.27519
SFG	0.234186	-0.179757	-0.384224	-0.0220833	-0.151965	-0.29984	0.219371	5	0.0895578	-0.133947	-1.49565	0.19499	0.709989
YQ	0.234186	-0.179757	-0.384224	-0.0220833	-0.151965	-0.29984	0.219371	5	0.0895578	-0.133947	-1.49565	0.19499	0.709989
VCVLAH	0.362115	-0.188394	-0.541506				0.45539	2	0.262919	-0.122595	-0.466284	0.686869	0.163126
NF				0.00799342	-0.0437599	-0.321354	0.177109	2	0.102254	-0.11904	-1.16416	0.364451	0.438361
VLGAFSDG	0.245232	-0.459406	-0.0647275	0.121953	0.0556742	-0.605827	0.33972	5	0.13869	-0.11785	-0.849737	0.434262	0.362248
YPW	0.241286	-0.274025	-0.255129	0.0439652	-0.363798	-0.0630292	0.228768	5	0.0933942	-0.111788	-1.19695	0.284976	0.545192
HHFG				0.0292338	-0.197714	-0.164039	0.12247	2	0.0707081	-0.11084	-1.56757	0.257508	0.589209
DEVGGEA	0.232884	0.10698	-0.354225	0.114353		-0.574851	0.349852	4	0.156459	-0.0949716	-0.607008	0.576614	0.239115
LHCD				0.219505	-0.299823	-0.185991	0.272973	2	0.157601	-0.0887697	-0.563256	0.629986	0.200669
DPENF	0.0834659	-0.414299	0.0649483	0.020701	-0.230557	0.0273126	0.201814	5	0.0823903	-0.074738	-0.907121	0.405937	0.391542
EEK				-0.189738	0.257903	-0.27983	0.287998	2	0.166276	-0.0705549	-0.424325	0.712614	0.147145
DPE				-0.142185	-0.111225	0.0431989	0.0993079	2	0.0573354	-0.0700703	-1.22211	0.346152	0.460733
VD				-0.0785897	-0.261951	0.140443	0.20146	2	0.116313	-0.0666992	-0.573445	0.62423	0.204655
EV;DL;LD				-0.0628043	-0.0703731	-0.062224	0.00454665	2	0.00262501	-0.0651338	-24.8128	0.00162029	2.79041
PE				0.494554	-0.674475	0.0276651	0.588446	2	0.33974	-0.0507521	-0.149385	0.894953	0.0481997
GA;AG	0.00937757	-0.187633	0.00619492	0.0932338	-0.410748	0.220182	0.223214	5	0.0911269	-0.0448988	-0.492706	0.643092	0.191727
WTQ				0.230019	-0.266659	-0.0829373	0.251126	2	0.144987	-0.0398593	-0.274916	0.809177	0.0919563
EL	0.0323009	-0.0897728	0.0650375	0.0319754	-0.131167	-0.122041	0.0881416	5	0.0359837	-0.0356112	-0.989649	0.367789	0.434402
VDPEN	0.929549			-0.709956	-1.1197	0.788679	1.03935	3	0.519674	-0.0278571	-0.0536048	0.96062	0.0174484
DE	0.266684		-0.340515	0.0552965	-0.13557	0.125352	0.236672	4	0.105843	-0.00575049	-0.0543303	0.959277	0.0180558
YPWT	0.2565		-0.145503	-0.59347	0.477528	-0.0182959	0.408482	4	0.182679	-0.00464804	-0.0254438	0.98092	0.00836653
V				-0.0885226	-0.0335372	0.124732	0.110718	2	0.0639228	0.000890866	0.0139366	0.990146	0.00430084
VNVDEVG;EVGGEALG	0.228774	0.0977033	-0.100414	0.154171	0.0146	-0.298092	0.191441	5	0.0781553	0.0161236	0.206302	0.844692	0.0733014
DGLAH	0.436829	-0.280784	-0.199437	0.284397	0.432508	-0.472745	0.398535	5	0.162701	0.0334614	0.205662	0.845167	0.0730577
VDE;DEV		0.295525	0.12659		-0.318284		0.317073	2	0.183062	0.0346102	0.189062	0.867492	0.0617347
VAGVANAL	-0.165012	-0.179003	-0.583435	0.304617	0.849477	0.0314397	0.490705	5	0.200329	0.043014	0.214716	0.838471	0.0765118
VGGEALG			-0.191813	0.267633		0.147003	0.238201	2	0.137526	0.0742747	0.540079	0.643237	0.191629
PEE		0.0257458		-0.00224456	-0.0845745	0.387875	0.209418	3	0.104709	0.0817004	0.780261	0.492141	0.307911
VDEVGGEALG	0.290062		0.319058	0.27379	-0.510929	0.0844276	0.349073	4	0.15611	0.0912818	0.584726	0.590125	0.229056
LVVYP				-0.00359461	-0.319201	0.607653	0.47122	2	0.272059	0.0949526	0.349015	0.760398	0.118959
VDEVG	0.417939	0.0224058	-0.115258	0.312314	-0.0199252	0.00814629	0.210347	5	0.0858737	0.10427	1.21423	0.278876	0.554589
VDEVGGEA;GDLSTPDA	0.114275		-0.138144	0.279188	0.279636		0.197265	3	0.0986326	0.133739	1.35593	0.268159	0.571608
DPEN		0.544881		0.0601202	0.00604022	0.0196229	0.259163	3	0.129582	0.157666	1.21673	0.310698	0.507662
EVGGEA	1.64705			-0.0175539	0.0051121	-0.766844	1.01864	3	0.509321	0.21694	0.425939	0.698864	0.155608
DLSTPDA	-0.123883	-0.0211563	0.808547				0.511271	2	0.295182	0.221169	0.749263	0.531838	0.27422
FATLSE	0.0772409		-0.446794			1.0506	0.759852	2	0.438701	0.227017	0.517476	0.656371	0.18285
CVLA				1.07626	0.307962	-0.549599	0.813338	2	0.469581	0.278208	0.592461	0.613604	0.212112
ESFGDL				0.159758	1.00988	-0.316973	0.672128	2	0.388053	0.284223	0.732434	0.540109	0.267518
TQR				1.19474	0.564659	-0.883415	1.06557	2	0.615208	0.291995	0.474628	0.681828	0.166325
KAHG;AHGK	1.06109	0.41187	-0.401388				0.732772	2	0.423066	0.357192	0.844292	0.487396	0.312118
FTP				2.54876	-0.381979	-0.915861	1.86538	2	1.07698	0.416973	0.38717	0.735946	0.133154
VLVC;LVCV;VCVL				0.481674	0.446339	0.473784	0.0185471	2	0.0107082	0.467266	43.6363	0.000524761	3.28004
LAHHFGK				2.21673	1.48606	-1.42103	1.92434	2	1.11102	0.760588	0.684588	0.564289	0.248498
TPEEK;LSTPDA				0.38976	1.12744	1.15512	0.434111	2	0.250634	0.890773	3.55408	0.070856	1.14962
LVVYPW				0.200968	7.49143	-1.9542	4.95001	2	2.85789	1.91273	0.669282	0.572231	0.242428
S8 Table. Data for targeted metabolomics of hemoglobin peptides of PPQ- and ATQ-treated parasites. 3D7 trophozoites were treated for 2.5h with 140 nM PPQ or 10 nM ATQ and the log2 fold changes for PPQ/no drug and ATQ/no drug are listed for three and six independent biological replicates, respectively. Data for this targeted approach is collected in negative mode and uses a retention-time-validate…
