# Supplementary material for: The plasmepsin-piperaquine paradox persists in Plasmodium falciparum
Source: PLoS Pathog. 2025 Jul 28;21(7):e1012779. doi: 10.1371/journal.ppat.1012779 (PMC12321132; doi:10.1371/journal.ppat.1012779)
Supplement: S9 Table — Parasites were exposed to increasing levels of CQ or DHA for 72 h or PPQ for 84 h in acidic (pH = 6.74), normal (pH = 7.5) or basic (pH = 8.24) media. Included are the EC50 or AUC data for four biologically independent experiments run in triplicates for Dd2, 3D7, KH001_053G10, KH001_053G8, and KH004_057 including the average and SD of the AUC or EC50. Unpaired Student’s t-test between pH at 7.5 and lower or higher pH if more than three values could be determined: **p < 0.01, ***p < 0.001. (XLSX) [file ppat.1012779.s018.xlsx]

## Sheet: S9 Table 
	EC50 CQ [nM]	pH=6.74				average	SD	pH=7.5				average	SD	pH=8.24				average	SD
	3D7	60.64	59.98	24.09	68.82	53.4*	19.9379	12.9	12.9	10.89	12.84	12.3825	0.995402	10.57	10.57	7.366	8.249	9.18875	1.63516
	Dd2	ud	ud	ud	ud			223.8	331.5	308.6	231.3	273.8	54.3034	80.24	116.2	101.2	111.8	102.4**	16.0343
	KH001_053G8	ud	ud	ud	ud			405.6	402.4	464.2	317.7	397.475	60.2952	148.1	148.9	196.7	110.7	151.1***	35.239
	KH001_053G10	ud	ud	3627	ud	3627		430.6	372.8	416.2	316.7	384.075	51.1961	146	127.9	191.6	104.7	142.6***	36.8106
	KH004_057	1161	ud	427.1	694.1	760.7*	371.46	127.2	129.4	171.7	107.7	134	26.9591	45.76	49.29	69.2	40.61	51.2**	12.5085
		ud	Undetermined. No accurate EC50 could be determined as parasites did not die at the highest concentration used
			unpaired student's t test between pH at 7.5 and lower or higher pH if more than 3 values could be determined **, P < 0.01, ***, p<0.001,
	PPQ [AUC]	pH=6.74				average	SD	pH=7.5				average	SD	pH=8.24				average	SD
	3D7	2.66	3.312	0.08319	4.4	2.6138	1.8334	0.08377	1.006	1.004	3.26	1.33844	1.35265	2.065	1.673	0	3.007	1.68625	1.25585
	Dd2	5.843	8.57	3.52	18.91	9.21075	6.78755	1.968	3.517	2.053	4.681	3.05475	1.29652	4.479	0.8844	1.591	5.022	2.9941	2.06049
	KH001_053G8	37.43	91.35	29.94	92.6	62.83	33.7962	24.84	66.76	27.09	65.03	45.93	23.0827	17.93	25.82	19.4	40.21	25.84	10.1741
	KH001_053G10	25.58	58.56	19.1	34.54	34.445	17.2781	8.832	13.51	15.5	31.73	17.393	9.95827	5.986	6.166	10.63	17.82	10.1505	5.54588
	KH004_057	60.56	78.23	54.51	99.18	73.12	20.0775	33.31	63.45	60.71	120.6	69.5175	36.6733	34.54	50.28	55.36	101.2	60.345	28.6425
	EC50 DHA [nM]	pH=6.74				average	SD	pH=7.5				average	SD	pH=8.24				average	SD
	3D7	2.092	1.361	2.189	2.823	2.11625	0.598826	2.631	2.097	2.86	3.043	2.65775	0.410073	2.494	2.205	3.187	4.449	3.08375	0.999095
	Dd2	1.264	2.563	1.459	1.768	1.7635	0.571968	1.556	4.229	2.276	1.573	2.4085	1.25918	2.394	3.782	2.367	2.654	2.79925	0.667823
	KH001_053G8	1.177	2.005	2.269	1.871	1.8305	0.465988	1.522	2.762	2.623	3.604	2.62775	0.85514	2.341	2.941	3.719	4.711	3.428	1.02462
	KH001_053G10	1.404	1.799	2.061	1.707	1.74275	0.271095	2.238	2.182	2.908	3.13	2.6145	0.476337	2.374	2.015	4.647	4.34	3.344	1.34126
	KH004_057	1.399	1.24	2.069	1.822	1.6325	0.380798	1.746	1.64	2.756	3.765	2.47675	0.995275	2.358	2.913	3.865	4.396	3.383	0.918335
		no statistical significant differences for AUC or DHA in different pH media
	S9 Table. Effect of extracellular pH on drug response (Fig 6A and S9 Fig). Parasites were exposed to increasing levels of CQ or DHA for 72h or PPQ for 84h in acidic (pH = 6.74), normal (pH = 7.5) or basic (pH = 8.24) media. Included are the EC50 or AUC data for four biologically independent experiments run in triplicates for Dd2, 3D7, KH001_053G10, KH001_053G8 and KH004_057 including the average …
