# Supplementary material for: The plasmepsin-piperaquine paradox persists in Plasmodium falciparum
Source: PLoS Pathog. 2025 Jul 28;21(7):e1012779. doi: 10.1371/journal.ppat.1012779 (PMC12321132; doi:10.1371/journal.ppat.1012779)
Supplement: S10 Table — A) DV pH traces of Dd2 parasites exposed to PPQ (50 μM, 10 μM, 5 μM and 1 μM) and control treatments Concanamycin A (ConA, 100 nM), CCCP (10 µM), CQ (10 µM) and NH4Cl (10 mM) over 90 min run in technical duplicates. B) DV pH was quantified for each treatment as an average of the measurements taken between 45 and 60 mins of compound exposure. Shown is the average pH for three to four independent experiments (performed with blood from different donors). (XLSX) [file ppat.1012779.s019.xlsx]

## Sheet: S10 Table
A	Time (s)	DMSO		Malaria Saline		NH4Cl 10 mM		CCCP 10 µM		ConA 100 nM		CQ 10 µM		PPQ 50 µM		PPQ 10 µM		PPQ 5 µM		PPQ 1 µM		B	45-60 min	Rep 1	Rep 2	Rep 3	Rep 4
	120	5.34466	5.179	5.64106	5.37566	6.59896	6.65229	7.27621	6.84027	6.39089	6.14004	5.88543	5.84268	4.86485	5.30954	5.22654	5.27579	5.22246	5.37535	5.08424	5.41555		Malaria Saline	5.62275	5.77891	5.29568	6.0257
	144	5.37002	5.25627	5.79773	5.22155	6.66954	6.41709	7.10979	6.87261	6.45005	6.28144	5.85722	5.95777	4.85282	5.12952	5.13002	5.30469	5.20422	5.43965	5.10049	5.35972		DMSO	5.63943	5.48864	5.25721	5.71757
	168	5.38872	5.20319	5.7075	5.31768	6.49634	6.57426	7.00403	6.88976	6.54716	6.2518	5.87669	5.85185	5.04873	5.25577	5.09382	5.33296	5.20758	5.34552	5.17774	5.53883		PPQ 1 µM	5.66709	5.37043	5.35958
	192	5.40085	5.29324	5.64587	5.39238	6.41366	6.59245	7.30996	6.88058	6.65498	6.39523	5.91274	5.77964	4.96569	5.15959	5.19356	5.22943	5.16053	5.40919	5.14755	5.40932		PPQ 5 µM	5.62239	5.74479	5.40889	5.56711
	216	5.39729	5.20755	5.62275	5.2791	6.49366	6.59007	7.31587	6.87335	6.75465	6.70759	5.91261	5.83232	4.96305	5.35005	5.14044	5.18563	5.20479	5.3454	5.14879	5.29756		PPQ 10 µM	5.62711	5.22721	5.33807	5.62755
	240	5.3472	5.27004	5.65785	5.33293	6.59923	6.59441	7.1443	6.8874	6.76178	6.56069	5.86125	5.94584	4.93131	5.30499	5.06873	5.26004	5.24841	5.38941	5.13565	5.40418		PPQ 50 µM	5.56738	5.47787	5.23409	5.63334
	264	5.40602	5.36466	5.70531	5.30743	6.61356	6.61667	7.32386	6.85257	6.77343	6.89279	5.91564	5.96091	4.95426	5.32405	5.08573	5.28576	5.26562	5.36747	5.15005	5.51105		Con A 100 nM	6.97406	6.13605	6.4131	6.70245
	288	5.55567	5.33095	5.71042	5.35397	6.39692	6.50415	7.10469	6.90916	6.86314	6.95109	5.9909	6.04992	4.93315	5.3704	5.0183	5.28073	5.27224	5.42212	5.19567	5.46007		CCCP 10 µM	7.06623	6.365	6.4619	6.8537
	312	5.45395	5.31096	5.72236	5.33903	6.52983	6.60129	7.07228	6.93662	6.99244	6.92795	6.02288	6.11383	4.93092	5.28459	5.18559	5.4896	5.30362	5.4093	5.14529	5.4082		CQ 10 µM	6.74567	6.24556	6.32764	6.44765
	336	5.34615	5.22824	5.62551	5.37561	6.68157	6.74562	7.05446	6.99376	6.88811	6.78581	5.948	6.02597	4.9748	5.31172	5.08567	5.27872	5.29833	5.3958	5.0933	5.42482		NH4Cl 10 mM	7.10413	6.55086	6.56808	6.63952
	360	5.36622	5.25277	5.63174	5.28934	6.56998	6.68905	7.19115	6.91249	7.01187	6.96165	5.97909	6.13229	4.92931	5.34276	5.06168	5.24499	5.23496	5.43628	5.25429	5.4747
	384	5.40171	5.32176	5.63209	5.25284	6.51072	6.58631	7.14277	6.86577	7.01749	7.01081	6.07212	6.04036	4.99033	5.25766	5.12212	5.23046	5.33387	5.5089	5.15712	5.47935
	408	5.37242	5.24583	5.64072	5.29281	6.52445	6.79155	7.11975	6.93418	7.25216	7.00272	6.1156	6.01638	4.91321	5.28782	5.16813	5.33222	5.36059	5.51774	5.09467	5.46733
	432	5.42629	5.24721	5.64293	5.41422	6.62707	6.70353	7.29986	6.96319	7.14954	7.05297	6.07401	6.01967	4.91491	5.24237	5.21466	5.33685	5.23258	5.42505	5.16934	5.47913
	456	5.46953	5.21588	5.6151	5.36072	6.61678	6.58784	7.01637	7.04118	7.25537	7.17203	6.05084	6.06363	5.01039	5.30605	5.11234	5.34914	5.22966	5.42875	5.12065	5.48264
	480	5.46543	5.36188	5.57579	5.41438	6.55526	6.59816	7.11229	6.90513	7.09306	7.2508	6.03678	6.1693	5.03918	5.36269	5.23722	5.29096	5.33869	5.47559	5.18152	5.54206
	504	5.43567	5.25532	5.62669	5.49879	6.62814	6.6632	7.08441	7.0274	7.23834	7.17213	6.1196	6.22028	4.9464	5.26039	5.14132	5.28461	5.29791	5.46972	5.25204	5.46788
	528	5.35837	5.40237	5.5435	5.29993	6.5166	6.62085	7.07306	6.94355	7.17452	7.27313	6.2755	5.98511	5.1167	5.36741	5.19305	5.18257	5.31076	5.53781	5.10975	5.42521
	552	5.37929	5.28838	5.57712	5.39618	6.73325	6.66312	7.05105	6.92746	7.31465	7.3765	6.15088	6.10823	4.89965	5.3935	5.21129	5.31247	5.20555	5.43563	5.26673	5.45552
	576	5.53888	5.36585	5.59334	5.3883	6.67711	6.58352	7.19585	6.75508	7.21532	7.22524	6.20631	6.0364	5	5.35044	5.20547	5.40016	5.20166	5.41033	5.1442	5.4782
	600	5.32576	5.32906	5.62441	5.36997	6.63705	6.55467	7.04029	6.94861	7.16854	7.38766	5.90827	6.10342	4.95904	5.26693	5.06549	5.38004	5.31136	5.46607	5.26168	5.46697
	624	5.37941	5.27169	5.50137	5.44561	6.57325	6.68226	6.93111	6.93696	7.30761	7.372	6.11506	6.11245	4.98179	5.24588	5.1332	5.25911	5.29283	5.48432	5.17413	5.49627
	648	5.45932	5.40935	5.51183	5.33048	6.69387	6.73792	6.97221	6.83659	7.41049	7.22716	6.08793	6.22601	4.92745	5.22161	5.01411	5.33536	5.26929	5.41119	5.19101	5.48612
	672	5.44341	5.30312	5.52453	5.42962	6.66224	6.64455	7.03213	6.96603	7.27604	7.35944	6.24819	6.25284	4.89985	5.36919	5.16428	5.28166	5.29487	5.51579	5.22314	5.44375
	696	5.47067	5.27729	5.46052	5.45981	6.61011	6.64599	6.93364	6.92402	7.38229	7.28867	6.28151	6.1794	5.05079	5.24611	5.22665	5.2953	5.35905	5.47603	5.21744	5.46341
	720	5.39702	5.37541	5.55478	5.34949	6.63728	6.6859	6.9718	6.77595	7.41709	7.50431	6.28127	6.10297	5.03491	5.29926	5.16641	5.35949	5.34073	5.40336	5.14546	5.55471
	744	5.32737	5.37211	5.54932	5.40649	6.76131	6.68572	7.05391	6.89739	7.31927	7.21997	6.18501	6.11525	4.95098	5.37653	5.23094	5.34276	5.26436	5.51658	5.18687	5.4968
	768	5.3708	5.23835	5.5531	5.36297	6.63245	6.67857	6.98099	6.85959	7.24928	7.40247	6.1783	6.09236	4.9671	5.27595	5.14327	5.43391	5.33899	5.52599	5.31226	5.36944
	792	5.47608	5.29015	5.53567	5.5461	6.65345	6.81435	7.06393	6.80748	7.3363	7.25972	6.22053	6.17786	4.89899	5.36566	5.13585	5.37708	5.24989	5.48395	5.21935	5.41476
	816	5.47459	5.39963	5.56234	5.32214	6.48643	6.78583	6.95533	6.87744	7.3067	7.32101	6.0829	6.06757	4.99736	5.25708	5.20034	5.43209	5.31221	5.5461	5.22019	5.53494
	840	5.33428	5.4085	5.50756	5.29896	6.48669	6.70198	6.86089	6.79703	7.33209	7.34377	6.22663	6.12974	4.9344	5.2987	5.2048	5.55458	5.34354	5.38737	5.21468	5.40127
	864	5.453	5.31452	5.53755	5.41919	6.56419	6.67884	6.79527	6.69555	7.38393	7.48475	6.17082	6.16663	5.01787	5.30087	5.1361	5.3801	5.26307	5.49618	5.20156	5.67633
	888	5.40935	5.27969	5.49756	5.35264	6.52982	6.60078	6.84338	6.65828	7.41254	7.3593	6.22556	6.1794	4.99475	5.28535	5.17745	5.31986	5.4052	5.55065	5.27252	5.42297
	912	5.32684	5.27826	5.58986	5.36311	6.51429	6.70866	6.73423	6.73483	7.12145	7.1157	6.33269	6.11117	4.97043	5.36882	5.21382	5.42281	5.34584	5.49052	5.24233	5.54678
	936	5.35944	5.33097	5.52791	5.34704	6.52712	6.75346	6.81108	6.84794	7.2853	7.46713	6.21304	6.24659	4.97978	5.29443	5.14687	5.46758	5.27346	5.3288	5.25466	5.48543
	960	5.36018	5.33569	5.59688	5.38821	6.85954	6.70878	6.86318	6.71903	7.28423	7.43759	6.23178	6.28154	5.03403	5.3865	5.24366	5.35254	5.33318	5.39437	5.30434	5.5632
	984	5.37074	5.40423	5.51361	5.36633	6.72073	6.64525	6.79865	6.6215	7.2725	7.19651	6.215	6.15256	4.99621	5.25115	5.13972	5.44791	5.42407	5.46331	5.26357	5.36516
	1008	5.50005	5.32596	5.56847	5.48642	6.72833	6.6316	6.68124	6.568	7.0696	7.18632	6.32746	6.19342	5.07467	5.3834	5.30844	5.36239	5.33066	5.42563	5.15068	5.4753
	1032	5.40953	5.45556	5.4703	5.3568	6.63661	6.7841	6.79147	6.66725	7.21217	7.31655	6.17999	6.28332	4.91559	5.50075	5.13778	5.33965	5.27015	5.57173	5.17766	5.64218
	1056	5.57301	5.29839	5.48792	5.28607	6.66194	6.77123	6.87302	6.58094	7.2543	7.26514	6.229	6.1853	4.98146	5.39165	5.23985	5.33586	5.28571	5.523	5.309	5.51207
	1080	5.37495	5.47417	5.5814	5.36929	6.55271	6.7423	6.98063	6.76875	7.3145	7.25455	6.25941	6.25811	5.11092	5.4238	5.19742	5.39873	5.30145	5.47616	5.18848	5.59299
	1104	5.46092	5.28216	5.5674	5.41008	6.66974	6.68707	6.74001	6.72444	7.12931	7.19043	6.22879	6.30221	5.03043	5.28323	5.04557	5.34894	5.4045	5.44721	5.20264	5.57194
	1128	5.44922	5.29215	5.44635	5.51032	6.56307	6.76893	6.80132	6.60111	7.32988	7.21382	6.12231	6.23324	4.89837	5.41161	5.09401	5.46454	5.34168	5.52877	5.25681	5.43592
	1152	5.43468	5.28981	5.49569	5.4078	6.62717	6.65297	6.61472	6.5606	7.24337	7.20068	6.25953	6.23311	4.95159	5.34514	5.26014	5.38762	5.43474	5.43024	5.19058	5.56405
	1176	5.511	5.37865	5.52789	5.4235	6.58178	6.65618	6.71908	6.71957	7.14429	7.18006	6.19969	6.04133	5.01114	5.26635	5.10485	5.33599	5.28938	5.49548	5.1291	5.43769
	1200	5.36659	5.40604	5.56291	5.58469	6.55169	6.71973	6.81228	6.48222	7.19521	7.31174	6.28577	6.23084	5.02501	5.31956	5.20301	5.41487	5.37667	5.54378	5.16255	5.50314
	1224	5.37118	5.32122	5.53108	5.33859	6.76262	6.68192	6.77031	6.73168	7.2141	7.26876	6.18016	6.17199	4.92373	5.39849	5.14497	5.31102	5.45774	5.42021	5.23177	5.50771
	1248	5.49794	5.31177	5.57549	5.40203	6.62624	6.77602	6.65244	6.6582	7.17526	7.33014	6.46675	6.23482	5.005	5.38481	5.26386	5.45498	5.33381	5.47235	5.37057	5.4565
	1272	5.44902	5.3929	5.46587	5.31049	6.54706	6.79399	6.68153	6.56376	7.17015	7.30741	6.29119	6.16968	4.99714	5.23613	5.23173	5.29965	5.34696	5.49239	5.27897	5.5519
	1296	5.44857	5.3184	5.48185	5.44621	6.65327	6.66528	6.74753	6.55536	7.07135	7.23981	6.26478	6.21178	5.05073	5.33652	5.17582	5.46127	5.51219	5.43075	5.21807	5.50921
	1320	5.46071	5.3252	5.59376	5.46217	6.73029	6.64317	6.85395	6.55803	7.03001	7.16939	6.35295	6.37467	5.08255	5.34961	5.32436	5.37785	5.36672	5.31514	5.38671	5.49397
	1344	5.41232	5.31276	5.49042	5.32191	6.69413	6.73307	6.87508	6.56464	7.1253	7.24427	6.29844	6.31998	5.10196	5.26532	5.27326	5.3926	5.35825	5.50296	5.23494	5.50577
	1368	5.47354	5.44037	5.60805	5.42751	6.72397	6.71086	6.63733	6.59878	7.09782	7.08514	6.32124	6.29235	5.05086	5.32743	5.2845	5.36249	5.27288	5.59758	5.25527	5.48923
	1392	5.45253	5.35725	5.49399	5.31497	6.58092	6.86637	6.71409	6.51514	7.05904	7.08723	6.39663	6.28457	5.01648	5.3684	5.25539	5.399	5.47228	5.52998	5.30325	5.39935
	1416	5.40316	5.3088	5.60944	5.29771	6.70209	6.79546	6.63332	6.69078	7.13399	7.10156	6.25911	6.29947	5.05587	5.3064	5.2311	5.41686	5.32161	5.48007	5.2727	5.57461
	1440	5.49697	5.39391	5.4366	5.39484	6.5881	6.637	6.74685	6.53571	7.13944	7.16229	6.3759	6.30732	4.95297	5.38837	5.17535	5.35796	5.33219	5.40858	5.23008	5.56292
	1464	5.57102	5.3377	5.53494	5.31945	6.60951	6.63466	6.68875	6.62007	7.02309	7.10116	6.27838	6.51003	5.12917	5.39137	5.23432	5.4641	5.30412	5.6012	5.15825	5.49339
	1488	5.4793	5.29146	5.58599	5.33063	6.63944	6.82065	6.63891	6.43134	7.00287	7.1756	6.39913	6.14191	4.95941	5.33985	5.19375	5.43009	5.2908	5.44801	5.27999	5.52957
	1512	5.38239	5.24101	5.45727	5.36431	6.68285	6.8289	6.48364	6.67937	7.11808	6.9979	6.23815	6.29713	5.12296	5.38931	5.27735	5.37491	5.37167	5.41393	5.24143	5.46888
	1536	5.46604	5.32478	5.49495	5.35331	6.54565	6.67218	6.86445	6.47903	6.9844	7.05424	6.36462	6.38979	5.03087	5.419	5.17915	5.33406	5.41949	5.48543	5.16343	5.52267
	1560	5.46371	5.16695	5.49778	5.334	6.75269	6.72278	6.60571	6.45508	6.90409	7.22163	6.28554	6.18248	5.1034	5.38082	5.24825	5.35029	5.40937	5.47571	5.27386	5.54736
	1584	5.43001	5.33016	5.54838	5.31678	6.64844	6.74545	6.74895	6.57964	7.00374	7.0746	6.35958	6.21521	5.04554	5.28703	5.22385	5.38794	5.36404	5.45344	5.2757	5.56092
	1608	5.40392	5.32771	5.50328	5.40967	6.67209	6.74776	6.51942	6.63639	6.90979	7.04963	6.25914	6.37263	5.10829	5.46679	5.19361	5.3847	5.38082	5.50668	5.20362	5.48056
	1632	5.45594	5.31791	5.56049	5.39133	6.84627	6.76338	6.727	6.40989	7.02178	7.0323	6.32395	6.34569	5.1063	5.30358	5.25643	5.41382	5.34768	5.46074	5.15623	5.40392
	1656	5.33493	5.34484	5.62369	5.4193	6.66483	6.76366	6.60804	6.68865	6.84939	7.07637	6.30037	6.33644	5.03939	5.40315	5.22696	5.44394	5.38797	5.41537	5.23382	5.53261
	1680	5.50156	5.28757	5.57813	5.28508	6.54133	6.81503	6.63595	6.65481	6.85009	6.82074	6.33809	6.27367	4.99746	5.29533	5.28603	5.44454	5.38084	5.39753	5.21779	5.50809
	1704	5.53737	5.21265	5.47476	5.33324	6.595	6.66348	6.69878	6.60341	6.85787	7.00911	6.23989	6.36627	5.07587	5.34749	5.26558	5.51558	5.31993	5.44161	5.13807	5.46861
	1728	5.4311	5.33885	5.56532	5.33976	6.62929	6.80088	6.56182	6.60146	6.89057	6.86611	6.33541	6.20387	5.1575	5.3839	5.25174	5.52716	5.49469	5.50398	5.22498	5.56621
	1752	5.47662	5.39857	5.49793	5.38881	6.60594	6.78726	6.58303	6.52352	6.77657	6.8305	6.39421	6.2927	5.10193	5.42706	5.22839	5.46349	5.44165	5.57055	5.22668	5.63012
	1776	5.37235	5.33266	5.56403	5.36343	6.70875	6.62342	6.62406	6.61761	6.76867	6.82331	6.27017	6.3668	5.07778	5.32412	5.21249	5.40987	5.38809	5.45977	5.13399	5.5444
	1800	5.45712	5.21832	5.56777	5.3893	6.65211	6.79025	6.60959	6.51594	6.76096	6.86081	6.31908	6.3365	5.06267	5.51507	5.18913	5.48351	5.3168	5.44716	5.21663	5.47441
	1824	5.42466	5.14389	5.54437	5.36049	6.64375	6.69041	6.59637	6.54851	6.75885	6.91969	6.26789	6.39129	5.14172	5.39822	5.20583	5.39606	5.26763	5.51049	5.25592	5.45996
	1848	5.42803	5.39708	5.52378	5.31232	6.58144	6.6558	6.65657	6.62828	6.64448	6.85053	6.39152	6.35129	4.99646	5.37775	5.18762	5.46264	5.48758	5.48202	5.18821	5.51054
	1872	5.37163	5.24365	5.53356	5.3079	6.7029	6.62222	6.66107	6.55124	6.63984	6.88212	6.37575	6.40621	4.96338	5.43568	5.22248	5.49358	5.39667	5.5382	5.32754	5.53419
	1896	5.30685	5.44205	5.59257	5.25174	6.72904	6.72243	6.78766	6.59355	6.82036	6.99253	6.2829	6.25975	5.1468	5.41078	5.22555	5.33071	5.46272	5.40387	5.29682	5.40803
	1920	5.36696	5.25936	5.62069	5.17096	6.61322	6.64426	6.50404	6.60182	6.75083	6.80045	6.21609	6.29407	5.00187	5.45457	5.19281	5.33437	5.38518	5.45286	5.13556	5.41775
	1944	5.26715	5.18534	5.61227	5.23923	6.68089	6.69107	6.53589	6.49421	6.73891	6.86823	6.29011	6.38558	5.02106	5.39437	5.14877	5.42576	5.35885	5.58032	5.26413	5.37511
	1968	5.52975	5.28521	5.57256	5.29636	6.80394	6.6279	6.60032	6.57847	6.66017	6.63315	6.36393	6.45651	5.15038	5.44937	5.21789	5.40882	5.42664	5.41694	5.15995	5.58148
	1992	5.42306	5.29952	5.54136	5.34743	6.71474	6.64223	6.43389	6.50735	6.71021	6.73925	6.37938	6.49027	5.02634	5.43802	5.34992	5.51614	5.40726	5.5253	5.26412	5.41691
	2016	5.42487	5.26488	5.44251	5.34	6.64113	6.80147	6.48429	6.50727	6.75293	6.79578	6.39158	6.39167	5.03876	5.3729	5.30916	5.44833	5.42413	5.53268	5.2187	5.48274
	2040	5.39781	5.20413	5.5976	5.30611	6.68851	6.58819	6.5295	6.50005	6.72547	6.72597	6.28814	6.34418	5.18556	5.41248	5.25209	5.45934	5.39644	5.51458	5.36359	5.53075
	2064	5.5609	5.19926	5.53459	5.30251	6.57897	6.65796	6.62544	6.56294	6.68674	6.86642	6.42888	6.41261	5.05064	5.44281	5.21635	5.49408	5.40251	5.41149	5.24818	5.50727
	2088	5.45333	5.26355	5.57083	5.31141	6.64748	6.87145	6.69923	6.38986	6.74734	6.61011	6.34805	6.40244	5.14084	5.36107	5.28096	5.48746	5.30972	5.52649	5.30845	5.55626
	2112	5.30766	5.24977	5.49598	5.3165	6.65378	6.7038	6.74362	6.50411	6.70957	6.56035	6.37105	6.32957	5.01533	5.41913	5.32027	5.32226	5.40167	5.42661	5.22548	5.50746
	2136	5.37987	5.34927	5.47105	5.2903	6.64196	6.64434	6.54687	6.45329	6.73922	6.67968	6.30195	6.36984	5.0831	5.36845	5.31056	5.4343	5.42464	5.38807	5.20232	5.57922
	2160	5.42523	5.15435	5.56486	5.35294	6.5859	6.72916	6.53873	6.47001	6.6997	6.70636	6.29191	6.4012	5.02835	5.44055	5.20591	5.43657	5.36131	5.4965	5.30626	5.59834
	2184	5.37801	5.31281	5.42809	5.26349	6.54846	6.63596	6.7088	6.54154	6.55022	6.67538	6.29652	6.26528	5.1129	5.35385	5.17467	5.32038	5.34138	5.59231	5.29092	5.4902
	2208	5.41428	5.28698	5.65092	5.26296	6.63044	6.91427	6.52576	6.49127	6.61016	6.6607	6.33232	6.43326	5.12259	5.44015	5.22356	5.51418	5.43817	5.52771	5.17521	5.46983
	2232	5.52599	5.3192	5.44902	5.25844	6.47592	6.48548	6.59951	6.42584	6.71087	6.70214	6.32942	6.36571	5.11109	5.34839	5.28517	5.46303	5.25651	5.45074	5.19496	5.53898
	2256	5.42433	5.25208	5.55066	5.24083	6.68471	6.70927	6.53464	6.52466	6.50475	6.71922	6.283	6.46548	5.08724	5.42042	5.09405	5.37659	5.4608	5.3723	5.29321	5.51759
	2280	5.50556	5.33242	5.68187	5.18844	6.67318	6.5677	6.60441	6.40183	6.68964	6.63025	6.24596	6.35205	5.15212	5.39177	5.28705	5.40275	5.36389	5.47408	5.22267	5.54735
	2304	5.51466	5.17774	5.34696	5.21105	6.76797	6.72401	6.43204	6.58657	6.40487	6.70311	6.36026	6.36171	5.05046	5.3735	5.25269	5.47202	5.31888	5.51985	5.3397	5.49227
	2328	5.36619	5.23029	5.5996	5.30548	6.58635	6.67457	6.6516	6.4441	6.5878	6.54916	6.32611	6.34538	5.12107	5.45111	5.17402	5.44636	5.38145	5.40834	5.24544	5.51423
	2352	5.43613	5.25702	5.39818	5.34818	6.67208	6.6912	6.6162	6.39047	6.54809	6.55507	6.35873	6.28362	5.05644	5.29105	5.24191	5.37332	5.36971	5.45079	5.21718	5.51312
	2376	5.51312	5.22734	5.55199	5.22591	6.54848	6.62459	6.71883	6.41899	6.57532	6.57356	6.40765	6.32147	5.14942	5.36031	5.24999	5.35386	5.42417	5.51375	5.1776	5.607
	2400	5.44311	5.22158	5.45076	5.24639	6.54401	6.53903	6.55889	6.37406	6.70079	6.64755	6.29669	6.35099	5.05578	5.35875	5.18774	5.4686	5.30134	5.38513	5.3499	5.40794
	2424	5.34146	5.19768	5.63229	5.14632	6.60797	6.66222	6.57345	6.53667	6.49548	6.65386	6.41337	6.38063	5.04829	5.44251	5.20668	5.43238	5.38962	5.4852	5.25947	5.53766
	2448	5.46333	5.27662	5.46702	5.30279	6.61013	6.7095	6.57573	6.3164	6.5612	6.58389	6.38111	6.26525	4.95989	5.5108	5.28374	5.44206	5.2723	5.49555	5.15413	5.52989
	2472	5.48063	5.1175	5.56326	5.33437	6.72353	6.60862	6.57569	6.40706	6.58467	6.63759	6.40072	6.28798	5.15017	5.38116	5.21356	5.41117	5.43033	5.52802	5.22698	5.44291
	2496	5.34522	5.20716	5.4786	5.18068	6.59205	6.73757	6.53319	6.55594	6.6133	6.51155	6.37801	6.35746	4.97543	5.39714	5.47347	5.25785	5.44527	5.46143	5.20028	5.54287
	2520	5.42467	5.16892	5.488	5.21839	6.6849	6.73214	6.65367	6.48191	6.43176	6.52743	6.37036	6.23006	5.12645	5.22104	5.31322	5.42884	5.26411	5.49121	5.21124	5.55023
	2544	5.50153	5.24001	5.48186	5.21072	6.63828	6.62211	6.58002	6.42529	6.51524	6.56421	6.21634	6.43759	5.06148	5.4492	5.2355	5.44703	5.48067	5.40942	5.34099	5.55766
	2568	5.33578	5.16335	5.44986	5.21941	6.69833	6.52431	6.59443	6.42818	6.51876	6.45995	6.30413	6.36283	5.03549	5.4096	5.23026	5.40462	5.40005	5.53948	5.18855	5.48963
	2592	5.36986	5.10047	5.40848	5.15895	6.54172	6.58226	6.50425	6.304	6.52651	6.4127	6.3293	6.33071	5.10005	5.44282	5.26071	5.33524	5.36263	5.5184	5.2705	5.54169
	2616	5.45424	5.22666	5.53144	5.35199	6.66463	6.62346	6.61979	6.39717	6.41643	6.50043	6.28845	6.41076	5.0709	5.30717	5.36601	5.34233	5.31464	5.48105	5.27414	5.43087
	2640	5.39691	5.25881	5.54685	5.23407	6.57485	6.52697	6.65026	6.44801	6.53639	6.45398	6.35712	6.32663	5.18474	5.3485	5.34674	5.41896	5.3259	5.45266	5.28692	5.52256
	2664	5.38016	5.18767	5.42931	5.12371	6.5962	6.6356	6.49379	6.47041	6.50607	6.70576	6.34272	6.30072	5.1062	5.34085	5.25075	5.42689	5.38905	5.41678	5.33518	5.58737
	2688	5.48669	5.22727	5.4879	5.22129	6.65749	6.6769	6.59589	6.26769	6.47192	6.53354	6.33728	6.40245	5.08482	5.46224	5.19476	5.4392	5.46995	5.52081	5.30757	5.55346
	2712	5.33687	5.21909	5.57101	5.18064	6.57625	6.49004	6.49586	6.32104	6.51042	6.54261	6.28867	6.37501	4.94303	5.50598	5.29697	5.35878	5.29767	5.54551	5.31793	5.45696
	2736	5.34872	5.15804	5.45703	5.18284	6.57863	6.67261	6.53993	6.43876	6.53025	6.54538	6.37375	6.42166	5.1162	5.49096	5.21028	5.39439	5.38682	5.41178	5.26592	5.47126
	2760	5.44637	5.17763	5.43813	5.18792	6.74732	6.60804	6.5785	6.35432	6.49771	6.6467	6.29538	6.37093	5.0492	5.41654	5.29799	5.54937	5.29593	5.51732	5.27036	5.38118
	2784	5.42538	5.1367	5.50399	5.1838	6.53824	6.53051	6.62854	6.53029	6.38586	6.47738	6.34456	6.48608	5.03443	5.33607	5.22323	5.43207	5.32556	5.48039	5.21918	5.50812
	2808	5.40059	5.13181	5.45474	5.23789	6.66724	6.49784	6.51104	6.49489	6.33393	6.51146	6.36543	6.31606	5.15698	5.37596	5.28741	5.41956	5.34974	5.41392	5.28318	5.60163
	2832	5.30389	5.1823	5.46787	5.07865	6.659	6.52145	6.63316	6.40793	6.51638	6.47568	6.42585	6.35136	4.97897	5.42562	5.19961	5.39435	5.48519	5.47285	5.19306	5.36288
	2856	5.41195	5.15487	5.55134	5.3263	6.64103	6.42667	6.45144	6.47304	6.54318	6.45044	6.3714	6.27157	4.97591	5.43649	5.22575	5.47211	5.38826	5.39611	5.17142	5.38773
	2880	5.39199	5.15175	5.42261	5.13419	6.54759	6.61242	6.56272	6.49105	6.41814	6.42395	6.49233	6.30142	5.06097	5.44229	5.25543	5.45811	5.34748	5.37035	5.25108	5.37111
	2904	5.34158	5.1864	5.45866	5.1173	6.61155	6.5953	6.55489	6.3767	6.45367	6.44042	6.38311	6.29741	5.07979	5.23034	5.36508	5.36616	5.38103	5.49047	5.2262	5.51606
	2928	5.43435	5.0946	5.37158	5.15318	6.71732	6.40078	6.51478	6.62939	6.32791	6.39194	6.35974	6.30591	5.09261	5.57008	5.24908	5.37414	5.36662	5.40421	5.28962	5.51661
	2952	5.48043	5.17618	5.49158	5.16271	6.54227	6.43324	6.67113	6.34276	6.46605	6.50113	6.38045	6.32743	5.16434	5.31172	5.26238	5.3863	5.3764	5.47903	5.28265	5.44716
	2976	5.34276	5.19734	5.44803	5.12608	6.68932	6.60041	6.64431	6.31422	6.4106	6.29953	6.30374	6.37632	5.12173	5.3594	5.30584	5.39789	5.40135	5.44775	5.17844	5.34918
	3000	5.34194	5.07856	5.37045	5.21779	6.5204	6.44996	6.55682	6.41639	6.53191	6.50124	6.39082	6.30455	5.10426	5.38888	5.31355	5.4727	5.47404	5.46593	5.22206	5.49028
	3024	5.33253	5.05018	5.41714	5.07319	6.63184	6.61097	6.60375	6.50697	6.36053	6.48587	6.32651	6.38754	5.08927	5.43159	5.26803	5.46494	5.4489	5.40726	5.2103	5.52683
	3048	5.34839	5.15176	5.4289	5.12668	6.55713	6.54545	6.36894	6.29592	6.47195	6.40295	6.38051	6.17618	5.12456	5.40787	5.24191	5.40625	5.36788	5.44173	5.26043	5.51185
	3072	5.4349	5.17041	5.4446	5.21088	6.63123	6.49054	6.49122	6.3011	6.43303	6.41884	6.39297	6.35607	5.04276	5.32112	5.20229	5.32194	5.34637	5.56198	5.19402	5.51335
	3096	5.35586	5.3056	5.38112	5.20915	6.60164	6.59798	6.49752	6.38939	6.43753	6.37085	6.28602	6.3355	5.00056	5.29964	5.23695	5.46448	5.31289	5.42686	5.25085	5.43546
	3120	5.38248	5.08009	5.59873	5.21067	6.62496	6.49498	6.61435	6.34813	6.28989	6.44278	6.25139	6.38967	4.99934	5.38664	5.30793	5.43607	5.39346	5.36965	5.31406	5.5753
	3144	5.40792	5.05816	5.47935	5.16716	6.60364	6.5546	6.58692	6.26922	6.32978	6.37147	6.43203	6.35768	5.06537	5.39907	5.21688	5.25388	5.31702	5.42645	5.27107	5.55267
	3168	5.3798	5.05241	5.55756	5.1949	6.55872	6.64885	6.68239	6.47027	6.49624	6.43678	6.29164	6.36089	5.05909	5.41879	5.22306	5.35689	5.44974	5.51929	5.28291	5.51004
	3192	5.46326	5.11987	5.52397	5.20088	6.74577	6.48982	6.55214	6.3804	6.35764	6.45097	6.27048	6.30361	5.17534	5.38091	5.2916	5.48076	5.33427	5.49997	5.32788	5.53954
	3216	5.37185	5.01608	5.42886	5.14369	6.5168	6.55476	6.61738	6.44124	6.4971	6.36813	6.29069	6.41843	5.03696	5.33382	5.20119	5.35465	5.34926	5.49435	5.15468	5.60457
	3240	5.37186	5.13568	5.41104	5.0817	6.64968	6.5412	6.58622	6.43837	6.31542	6.38929	6.35664	6.33056	5.09531	5.41429	5.34267	5.45407	5.39112	5.3699	5.20502	5.4566
	3264	5.4326	5.05096	5.4541	5.1502	6.53725	6.36477	6.472	6.50822	6.36038	6.41427	6.27743	6.37801	5.12561	5.32513	5.33142	5.39684	5.41235	5.46229	5.30042	5.57258
	3288	5.31061	5.18025	5.3612	5.22405	6.69267	6.53142	6.56607	6.35329	6.35967	6.4382	6.28235	6.26966	5.0578	5.43235	5.23891	5.37573	5.33948	5.4597	5.18573	5.51098
	3312	5.35366	5.19682	5.38553	5.15864	6.54032	6.58669	6.53412	6.22781	6.32057	6.34119	6.22783	6.2576	4.97006	5.53541	5.23246	5.4049	5.3527	5.42876	5.21865	5.4243
	3336	5.38916	5.10241	5.36409	5.08661	6.67978	6.57495	6.40983	6.47064	6.35276	6.29479	6.26468	6.28719	5.06254	5.38251	5.14996	5.4323	5.26053	5.45051	5.16344	5.47642
	3360	5.33707	5.18095	5.42204	5.09431	6.54791	6.61388	6.55931	6.38038	6.31189	6.38066	6.24045	6.33789	5.06665	5.39593	5.23126	5.53662	5.29974	5.50976	5.14511	5.39035
	3384	5.36102	5.16577	5.42124	5.14683	6.51649	6.4418	6.44973	6.39298	6.40348	6.2785	6.39571	6.32725	5.15238	5.37502	5.35928	5.37696	5.2745	5.44325	5.1924	5.41424
	3408	5.31801	5.044	5.37562	5.04743	6.53166	6.66588	6.54129	6.31104	6.39171	6.51847	6.28583	6.26512	5.09902	5.44859	5.294	5.54041	5.40972	5.53529	5.20033	5.49636
	3432	5.37045	5.17157	5.376	5.1145	6.54509	6.55367	6.45522	6.24743	6.40661	6.39691	6.20226	6.35316	5.06299	5.36662	5.3111	5.39457	5.34765	5.4121	5.27151	5.55319
	3456	5.49845	5.14405	5.37886	5.15463	6.55944	6.53763	6.57544	6.28416	6.34526	6.30523	6.29936	6.39993	5.19235	5.38478	5.31751	5.39231	5.24387	5.46266	5.31813	5.44615
	3480	5.25488	5.15735	5.36934	5.13682	6.57933	6.4257	6.50071	6.37335	6.31144	6.40013	6.26342	6.33281	5.0615	5.44672	5.20765	5.41179	5.42665	5.40012	5.31623	5.48361
	3504	5.49926	5.10488	5.44556	5.0671	6.60995	6.51576	6.50086	6.26097	6.42945	6.38138	6.31089	6.30694	5.06314	5.42484	5.27465	5.4774	5.43499	5.5048	5.28269	5.51578
	3528	5.31139	5.10282	5.35806	5.1163	6.51253	6.63296	6.53409	6.35022	6.48145	6.37056	6.33239	6.32229	5.04953	5.41235	5.26867	5.4103	5.44139	5.38212	5.15782	5.49145
	3552	5.41875	5.26516	5.34843	5.12535	6.58571	6.44787	6.46306	6.30212	6.35801	6.23584	6.29438	6.19927	5.15653	5.34905	5.22052	5.31248	5.33202	5.37686	5.20481	5.41772
	3576	5.27297	5.05151	5.48071	5.17366	6.6085	6.52047	6.44559	6.34423	6.30514	6.51424	6.28538	6.41071	5.07561	5.31036	5.15312	5.36737	5.4143	5.43035	5.34267	5.49913
	3600	5.25931	5.20089	5.35753	5.19064	6.64009	6.54749	6.56169	6.35253	6.35054	6.37565	6.25988	6.25448	5.10067	5.25382	5.2989	5.47862	5.33794	5.48939	5.1637	5.44324
	3624	5.28806	5.10764	5.42566	5.08066	6.55324	6.53419	6.55653	6.26145	6.36658	6.38824	6.28909	6.18548	5.01377	5.18151	5.25397	5.4391	5.43659	5.53134	5.31239	5.57609
	3648	5.36981	5.10032	5.41598	5.1256	6.50161	6.45326	6.48834	6.25708	6.3084	6.40625	6.22097	6.26539	5.01704	5.35426	5.31706	5.35801	5.35888	5.46796	5.23016	5.47712
	3672	5.33451	5.1071	5.41702	5.28487	6.56247	6.65172	6.4991	6.39311	6.23391	6.37407	6.21382	6.36854	5.11956	5.27111	5.26928	5.50359	5.48836	5.54223	5.19609	5.70846
	3696	5.4825	5.05734	5.3517	5.11444	6.59534	6.49984	6.61678	6.28471	6.31486	6.31431	6.25134	6.26523	5.08219	5.40753	5.32135	5.44531	5.38511	5.38042	5.19881	5.51201
	3720	5.34795	5.13329	5.44754	5.09492	6.56357	6.48585	6.55784	6.49599	6.27335	6.41362	6.202	6.33189	5.10095	5.28991	5.23631	5.35979	5.42981	5.4313	5.17638	5.41633
	3744	5.25423	5.10274	5.49789	4.97824	6.54356	6.55007	6.45616	6.18567	6.32548	6.34216	6.38073	6.24591	5.06703	5.28107	5.34833	5.4787	5.30265	5.41352	5.22122	5.51504
	3768	5.45923	5.10577	5.37111	5.19058	6.68431	6.46071	6.4075	6.39257	6.41363	6.31543	6.30713	6.29542	5.04521	5.34205	5.29576	5.38365	5.4062	5.57677	5.26218	5.53896
	3792	5.38916	5.17336	5.40734	5.11082	6.52281	6.33726	6.48658	6.27643	6.32944	6.28971	6.38082	6.24671	5.01535	5.36789	5.25373	5.51107	5.4137	5.35139	5.17884	5.48926
	3816	5.33902	5.1104	5.45045	5.09023	6.56404	6.41915	6.51741	6.32379	6.48153	6.41826	6.33652	6.33062	5.09353	5.3922	5.26096	5.47276	5.40438	5.42233	5.20035	5.43028
	3840	5.34523	5.06795	5.38149	5.0527	6.50333	6.57165	6.51163	6.32767	6.30196	6.35596	6.2804	6.27675	5.05488	5.36001	5.25889	5.32895	5.34311	5.40551	5.17455	5.50264
	3864	5.4015	5.09492	5.4873	5.0356	6.55531	6.52218	6.58205	6.35782	6.26222	6.35889	6.21734	6.29878	5.05316	5.31641	5.31144	5.32878	5.38777	5.41329	5.21771	5.46776
	3888	5.3162	5.08904	5.41868	5.10919	6.48477	6.47176	6.40566	6.27375	6.23805	6.42437	6.42768	6.3425	5.05341	5.25076	5.21214	5.34957	5.43671	5.47972	5.18303	5.41117
	3912	5.42689	5.14059	5.35946	5.07603	6.54701	6.54521	6.49719	6.33988	6.29698	6.34489	6.24509	6.37835	5.13363	5.31626	5.26649	5.37089	5.34725	5.38954	5.25704	5.5386
	3936	5.24337	5.11961	5.40824	5.0687	6.52815	6.42637	6.41527	6.19245	6.2724	6.24424	6.3338	6.31118	5.04585	5.36277	5.24409	5.31271	5.39213	5.45516	5.21407	5.52506
	3960	5.37551	5.15406	5.45202	5.00644	6.55574	6.43414	6.45333	6.20833	6.32728	6.40425	6.27646	6.42321	4.98721	5.35649	5.28622	5.41414	5.35557	5.46941	5.25391	5.44325
	3984	5.38358	5.03984	5.35485	5.12115	6.57651	6.36746	6.31771	6.2555	6.2073	6.28142	6.1989	6.23972	5.02321	5.33891	5.27863	5.50215	5.3983	5.43169	5.2607	5.38024
	4008	5.38472	5.05	5.39127	5.08793	6.5024	6.52535	6.55166	6.26163	6.27071	6.29132	6.44243	6.35566	5.08802	5.28733	5.30267	5.43191	5.44533	5.43361	5.21324	5.50394
	4032	5.28706	5.12576	5.39246	5.10628	6.57594	6.43631	6.48143	6.35782	6.28423	6.23725	6.14044	6.23548	4.99597	5.34631	5.30999	5.4858	5.37048	5.54169	5.20376	5.52547
	4056	5.36417	5.01581	5.43321	5.16555	6.55364	6.52888	6.38995	6.22	6.24853	6.22501	6.3179	6.29833	5.06989	5.27526	5.24621	5.34225	5.33	5.37779	5.2421	5.55261
	4080	5.45557	5.07497	5.40695	5.08156	6.49345	6.5062	6.45486	6.27641	6.26338	6.24584	6.23012	6.30508	5.12071	5.38035	5.2121	5.30502	5.27674	5.59584	5.25391	5.5038
	4104	5.32234	5.19466	5.41893	5.05787	6.55108	6.47963	6.46767	6.17184	6.3401	6.36483	6.35695	6.33731	5.01499	5.38328	5.27768	5.4739	5.37935	5.46524	5.24545	5.54954
	4128	5.32913	5.04702	5.45608	5.18125	6.52063	6.49397	6.41662	6.29851	6.32841	6.40273	6.32568	6.33474	5.05619	5.37747	5.29451	5.30158	5.39099	5.41624	5.23016	5.42043
	4152	5.2972	5.1385	5.40856	5.07294	6.53234	6.44654	6.46612	6.34888	6.31028	6.36629	6.34858	6.14437	5.06234	5.191	5.27133	5.36031	5.36073	5.47755	5.17279	5.61174
	4176	5.21339	5.05101	5.29358	5.11363	6.53742	6.44728	6.40425	6.29758	6.23745	6.24075	6.22667	6.35702	4.89182	5.325	5.25471	5.42676	5.3158	5.43595	5.21759	5.40248
	4200	5.30206	5.01715	5.36832	5.25127	6.60773	6.4936	6.52124	6.19949	6.33249	6.20513	6.27482	6.34127	5.07903	5.36548	5.24864	5.3572	5.36193	5.42858	5.1347	5.40503
	4224	5.26624	4.99957	5.4552	5.13681	6.55072	6.49347	6.46833	6.31523	6.22848	6.24973	6.25534	6.19575	5.09495	5.41051	5.18429	5.34955	5.37164	5.48654	5.35583	5.59838
	4248	5.43994	5.09219	5.44746	5.11081	6.60833	6.46304	6.42404	6.1878	6.27703	6.30895	6.2662	6.31257	5.042	5.28348	5.1978	5.37548	5.36664	5.4683	5.23738	5.44456
	4272	5.28124	5.12161	5.32427	5.11773	6.57833	6.55535	6.50434	6.24096	6.29908	6.24163	6.19912	6.24074	5.1063	5.33544	5.25058	5.39398	5.47762	5.50321	5.20375	5.53217
	4296	5.32495	5.11667	5.42313	5.02663	6.45775	6.35911	6.58383	6.3042	6.25715	6.19923	6.24068	6.38423	5.14709	5.30296	5.29366	5.43762	5.43511	5.4199	5.24275	5.43427
	4320	5.30676	5.02978	5.41411	5.0849	6.49973	6.42817	6.43291	6.26829	6.28559	6.3389	6.11479	6.33693	4.99702	5.27733	5.24745	5.39536	5.36991	5.37957	5.24895	5.51656
	4344	5.44111	5.07873	5.39927	5.13053	6.60282	6.50205	6.4697	6.18157	6.27299	6.25463	6.34363	6.31105	5.07575	5.32481	5.26273	5.42353	5.37844	5.55022	5.33524	5.51869
	4368	5.41903	5.01607	5.35719	5.10721	6.51825	6.4029	6.36537	6.28194	6.19879	6.34215	6.20632	6.15844	5.05373	5.38403	5.23353	5.32035	5.32755	5.48487	5.30294	5.48163
	4392	5.34254	5.07866	5.44899	5.15125	6.50906	6.48159	6.45681	6.20075	6.27038	6.29868	6.26362	6.29277	5.13577	5.43905	5.29808	5.32266	5.3511	5.44504	5.18781	5.57097
	4416	5.32036	5.15181	5.37831	5.04923	6.42542	6.4375	6.44128	6.1237	6.25087	6.38258	6.2702	6.14487	4.98961	5.32406	5.29441	5.47242	5.35418	5.42199	5.18022	5.48703
	4440	5.27948	5.15735	5.42035	5.12536	6.5548	6.42964	6.51387	6.2294	6.29677	6.24818	6.30089	6.21857	5.00742	5.31476	5.32106	5.3821	5.31002	5.48713	5.2243	5.42937
	4464	5.39624	5.12031	5.40041	5.05985	6.47312	6.49468	6.37336	6.20651	6.18314	6.18718	6.27882	6.26682	5.07468	5.35189	5.29502	5.47204	5.34979	5.39165	5.21018	5.43712
	4488	5.36543	5.03192	5.49525	4.98825	6.52716	6.52906	6.46129	6.28135	6.27601	6.21617	6.16405	6.17267	4.99256	5.45252	5.21954	5.51389	5.35614	5.51011	5.25364	5.54934
	4512	5.29645	5.14936	5.28759	5.12782	6.54359	6.45164	6.50901	6.09337	6.26838	6.25119	6.16892	6.24896	5.06628	5.45425	5.25951	5.4166	5.36775	5.47322	5.19304	5.4663
	4536	5.39082	4.96946	5.3794	4.98576	6.59503	6.52169	6.40616	6.17983	6.31053	6.23111	6.24667	6.2815	5.03948	5.31917	5.36043	5.39614	5.35831	5.47921	5.25611	5.63473
	4560	5.36475	5.09106	5.3253	5.02027	6.48722	6.51342	6.47741	6.26178	6.17108	6.2617	6.12449	6.214	4.99398	5.35786	5.24796	5.48103	5.40962	5.47707	5.1416	5.36419
	4584	5.39998	5.09068	5.42455	5.07802	6.54621	6.39764	6.38533	6.23032	6.16543	6.17212	6.29124	6.25005	5.06568	5.24333	5.34014	5.43359	5.19477	5.53192	5.18842	5.4287
	4608	5.32217	5.11046	5.34542	4.9965	6.52525	6.31114	6.43693	6.2921	6.27927	6.25342	6.26635	6.275	4.99404	5.1948	5.22202	5.41146	5.26783	5.55256	5.29301	5.42404
	4632	5.25744	5.02383	5.36605	5.05637	6.50699	6.36944	6.38758	6.25875	6.2405	6.18805	6.21246	6.20375	5.00403	5.49457	5.35047	5.46833	5.38778	5.4741	5.2849	5.60551
	4656	5.24083	5.18948	5.34907	5.07675	6.4984	6.39695	6.41066	6.32661	6.23782	6.32032	6.07892	6.28068	5.12627	5.28569	5.19475	5.39815	5.30972	5.46544	5.2348	5.52998
	4680	5.27013	5.12418	5.41097	5.01027	6.44467	6.44668	6.36802	6.29801	6.20808	6.29136	6.2908	6.26765	4.99076	5.22366	5.23037	5.2578	5.33935	5.47902	5.29218	5.55426
	4704	5.26878	5.13987	5.37225	5.16719	6.42898	6.55295	6.29604	6.2759	6.22857	6.23998	6.1129	6.28379	5.12008	5.31528	5.1154	5.42248	5.30642	5.58444	5.26861	5.48374
	4728	5.42968	5.14637	5.38158	5.08535	6.53073	6.33119	6.4045	6.31275	6.16697	6.3786	6.23375	6.35682	5.01715	5.35207	5.23239	5.34685	5.39681	5.36924	5.27372	5.44481
	4752	5.40193	5.04811	5.34348	4.99946	6.51213	6.42911	6.50228	6.19409	6.25355	6.23403	6.16313	6.33694	4.96283	5.20467	5.2402	5.40078	5.33395	5.43841	5.13621	5.51245
	4776	5.28479	5.05346	5.39496	5.06382	6.39165	6.36179	6.30661	6.22979	6.24294	6.23132	6.19654	6.29313	5.02401	5.25675	5.29919	5.36306	5.40684	5.42493	5.23337	5.4399
	4800	5.27675	5.13058	5.34036	4.97332	6.52993	6.38887	6.35952	6.08185	6.22889	6.17626	6.10006	6.17576	4.98726	5.23926	5.17767	5.34422	5.32544	5.4433	5.14109	5.48487
	4824	5.33069	5.01234	5.38911	5.08432	6.31748	6.41034	6.47988	6.24441	6.34195	6.17241	6.18556	6.36235	5.03624	5.28183	5.29337	5.3804	5.38462	5.45025	5.34893	5.58494
	4848	5.30253	5.16562	5.31	5.13746	6.56128	6.15694	6.34098	6.22245	6.19967	6.14084	6.22242	6.24434	4.94353	5.30943	5.28776	5.40997	5.33673	5.45502	5.20654	5.41063
	4872	5.28525	5.04615	5.32786	5.06134	6.63759	6.37416	6.40473	6.14353	6.2685	6.24906	6.19999	6.17592	5.02658	5.27669	5.20801	5.43394	5.3366	5.47513	5.15362	5.41386
	4896	5.35396	5.09353	5.29193	5.19009	6.57031	6.39375	6.32629	6.093	6.16205	6.18286	6.12952	6.22677	5.01357	5.32678	5.19637	5.32504	5.33406	5.52886	5.26769	5.45041
	4920	5.33111	4.92453	5.29949	5.02541	6.41289	6.44667	6.38821	6.24744	6.3756	6.22262	6.12932	6.25079	5.04221	5.38311	5.18432	5.41445	5.41512	5.38727	5.25563	5.46713
	4944	5.32016	5.05494	5.3152	5.05899	6.56303	6.40233	6.39719	6.18121	6.28347	6.19011	6.17619	6.13555	4.96014	5.28489	5.30396	5.36858	5.34919	5.3792	5.25753	5.4695
	4968	5.29357	5.1732	5.31934	5.06818	6.5869	6.29995	6.25685	6.21463	6.11522	6.21249	6.19604	6.27394	5.03373	5.29712	5.35603	5.40086	5.37152	5.44453	5.2584	5.5211
	4992	5.28617	5.14505	5.2651	5.11826	6.55002	6.36732	6.37394	6.09733	6.12067	6.30069	6.20732	6.25885	5.06994	5.25662	5.2279	5.32111	5.35053	5.52542	5.37676	5.42606
	5016	5.32465	5.05525	5.2794	5.10377	6.50519	6.49749	6.41776	6.1824	6.23613	6.20087	6.14098	6.28141	5.03261	5.38263	5.3402	5.39492	5.32462	5.53824	5.21771	5.55167
	5040	5.35976	5.13437	5.29476	5.03993	6.49159	6.36996	6.42628	6.22017	6.16237	6.23262	6.19275	6.17757	5.06857	5.25575	5.38815	5.38835	5.31713	5.52308	5.16772	5.50485
	5064	5.27927	5.06875	5.40694	4.96778	6.45034	6.49369	6.36415	6.15846	6.20603	6.25174	6.15252	6.2717	5.04977	5.20991	5.22857	5.38271	5.38606	5.47032	5.27957	5.44775
	5088	5.38112	5.08284	5.30522	5.08095	6.39791	6.21854	6.40757	6.17702	6.25181	6.19696	6.15983	6.18946	4.97337	5.2659	5.30321	5.41709	5.31564	5.38227	5.28353	5.37049
	5112	5.39708	5.07158	5.32622	5.0026	6.57345	6.31266	6.46423	6.1876	6.1853	6.18534	6.16055	6.19967	5.01665	5.30538	5.36317	5.49894	5.40922	5.36813	5.21589	5.44724
	5136	5.27168	5.07863	5.39643	5.04298	6.34014	6.3783	6.40625	6.14107	6.20928	6.26234	6.13609	6.22859	5.02318	5.32815	5.24748	5.30431	5.36832	5.44552	5.23518	5.41319
	5160	5.36925	5.0194	5.26432	5.09739	6.41667	6.38479	6.48632	6.22432	6.31912	6.25627	6.28562	6.13865	4.90806	5.27584	5.24177	5.40987	5.40676	5.5269	5.17352	5.40761
	5184	5.27573	5.10888	5.25945	5.12783	6.54251	6.25969	6.2709	6.20253	6.23986	6.23656	6.05073	6.23188	5.00521	5.22664	5.24054	5.3677	5.51193	5.4661	5.27779	5.54021
	5208	5.15164	5.05552	5.3575	5.08879	6.51233	6.31515	6.28601	6.0891	6.13605	6.23362	6.14065	6.16721	5.07406	5.3477	5.43262	5.40464	5.34514	5.49131	5.08163	5.458
	5232	5.24457	5.01285	5.31038	5.16059	6.51345	6.34111	6.27417	6.21431	6.23565	6.21594	6.1384	6.12333	5.05123	5.22707	5.25343	5.46312	5.35734	5.49357	5.2717	5.52415
	5256	5.40176	5.09631	5.36259	5.03722	6.55798	6.39586	6.38684	6.12241	6.23474	6.21789	6.15907	6.19332	5.01696	5.36137	5.31101	5.41036	5.26848	5.47787	5.21326	5.4604
	5280	5.37767	4.99598	5.37611	5.01813	6.52729	6.425	6.46515	6.18049	6.311	6.12448	6.34008	6.18049	5.09976	5.3225	5.26982	5.29951	5.271	5.46756	5.20636	5.46183
	5304	5.2682	5.13652	5.29637	5.09735	6.4504	6.34897	6.32172	6.22441	6.14051	6.22383	6.22668	6.19346	5.0594	5.21646	5.22623	5.51835	5.50412	5.38018	5.24498	5.41942
	5328	5.30463	4.89728	5.30367	5.11888	6.48008	6.28612	6.39473	6.10959	6.15625	6.23152	6.21178	6.13999	5.09129	5.25416	5.27055	5.33108	5.33554	5.47215	5.31913	5.49979
	5352	5.24702	4.96759	5.38249	5.12346	6.45118	6.338	6.32133	6.10574	6.20378	6.27491	6.24597	6.21423	5.00259	5.34818	5.15594	5.38886	5.33951	5.48355	5.16955	5.55988
	5376	5.27542	5.00983	5.4679	4.99315	6.45721	6.29759	6.33747	6.18598	6.11092	6.22661	6.24711	6.23223	4.92524	5.37685	5.28609	5.24959	5.31391	5.45366	5.27947	5.50821
	5400	5.26472	5.08787	5.26098	5.12681	6.39398	6.33308	6.42268	6.13822	6.14891	6.33772	6.2525	6.2066	5.01639	5.34359	5.24463	5.40584	5.23846	5.44485	5.18411	5.46689
	5424	5.30827	5.01482	5.34621	5.12492	6.55093	6.46028	6.39793	6.0716	6.26365	6.1764	6.18486	6.27424	5.06546	5.41218	5.22659	5.37154	5.30591	5.40536	5.25158	5.56081
	5448	5.28523	5.03064	5.26694	5.0552	6.44674	6.41913	6.38955	6.07819	6.27135	6.24175	6.13364	6.20509	5.08315	5.31388	5.27738	5.42745	5.30394	5.49686	5.20175	5.53846
	5472	5.21993	5.08545	5.24931	4.9845	6.45676	6.42028	6.38025	6.13733	6.25762	6.21126	6.23848	6.19325	4.95056	5.20141	5.25948	5.41839	5.29395	5.41722	5.21119	5.55469
	5496	5.35255	5.04486	5.4378	4.99172	6.53789	6.47308	6.17873	6.05248	6.30602	6.26041	6.19381	6.25917	5.00907	5.41728	5.24706	5.38394	5.34653	5.40067	5.29634	5.35806
	5520	5.23531	5.18266	5.25064	5.05784	6.46255	6.32911	6.18051	6.17922	6.11719	6.25978	6.12332	6.12781	4.95806	5.26666	5.21086	5.47583	5.22912	5.41608	5.31307	5.51807
S10 Table. Digestive vacuole pH measurement of fluorescein-dextran loaded Dd2 parasites. A) DV pH traces of Dd2 parasites exposed to PPQ (50 µM, 10 µM, 5 µM and 1 µM) and control treatments Concanamycin A (ConA, 100 nM), CCCP (10 µM), CQ (10 µM) and NH4Cl (10 mM) over 90 minutes run in technical duplicates. B) DV pH was quantified for each treatment as an average of the measurements taken between…
