# Supplementary material for: The plasmepsin-piperaquine paradox persists in Plasmodium falciparum
Source: PLoS Pathog. 2025 Jul 28;21(7):e1012779. doi: 10.1371/journal.ppat.1012779 (PMC12321132; doi:10.1371/journal.ppat.1012779)
Supplement: S11 Table — This table includes all primers used in this study. (XLSX) [file ppat.1012779.s020.xlsx]

## Sheet: Table 11
Primer Name	Sequence	Restriction enzyme
Primers for generating pGEM hdhfr +
hdhfr 5' F	CTACAACAGCCACAACGTCCTTAAGC
hdhfr 3'R	TGCTTGTCGGCCATGATATAGAATTCTAGATTTAATAAATATGTTCTTATATATAATGAG
PCR primers for construction of plasmid vectors with homology regions and hdhfr drug selectable marker. Adapted from Liu et al., 2005 (PMID: 15513918)
PMII 5' HR Fwd	tacaCCCGGGaacatgattttaaacatggc	XmaI
PMII 5' HR Rev	gaatcCTTAAGatgtttagttaaacatcctgc	AflII
PMII 3' HR Fwd	gatacCTGCAGattcgaaccaacttatactgc	PstI
PMII 3' HR Rev	taaatGCATGCtagcaagagcaataccaacac	SphI
PMIII 5' HR Fwd	taaccCCCGGGgaagaagattttaccaacac	XmaI
PMIII 5' HR Rev	cttaCTTAAGattccacttattgtaccagc	AflII
PMIII 3' HR Fwd	attctCTGCAGgacgttgatggtgttttcgg	PstI
PMIII 3' HR Rev	tataaGCATGCggctaaagcaaatccaacgg	SphI
PMII gRNA1 F	attggatgtgtcaggaactgttag	BbsI
PMII gRNA1 R	aaacctaacagttcctgacacatc	BbsI
PMII gRNA2 F	attggttgaagtaatagatactaa	BbsI
PMII gRNA2 R	aaacttagtatctattacttcaac	BbsI
PMIII gRNA1 F	attgggtaaagatttagtaactat	BbsI
PMIII gRNA1 R	aaacatagttactaaatctttacc	BbsI
PMIII gRNA2 F	attggttgaaatgacggaaattgt	BbsI
PMIII gRNA2 R	aaacacaatttccgtcatttcaac	BbsI
Primer Sequences for PCR Screening of Transfectants
PM2 5' Upstream Fwd	tttaataaatattttgaaccaaatgg
PM2 3' Downstream Rev	cctttggtttccaaattttcg
PM3 Btwn HRs Fwd	ccctataaatttattgaaatgacg
PM3 3' Downstream Rev	tataatttttttgctttataaatttttgg
hdhfr cassette 3' Fwd	caacattaatatatagcttttaatattttt
hdhfr cassette 5' Rev	taataaaccaatagataaaatttgtagag
pGEM_hdhfr+ Fwd	caatgcttaatcagtgaggc
pGEM_hdhfr+ Rev	agttctgctatgtggcgc
Primers for amplification of Southern blot probes by PCR
hdhfr Fwd	atgcatggttcgctaaactgcatcgt
hdhfr Rev	atcattcttctcatatacttcaaattt
PMII 3' HR Fwd	gatacctgcagattcgaaccaacttatactgc
PMII 3' HR Rev	taaatgcatgctagcaagagcaataccaacac
PMIII 3' HR Fwd	attctctgcaggacgttgatggtgttttcgg
PMIII 3' HR Rev	tataagcatgcggctaaagcaaatccaacgg
Primers for copy number determination by quantitative PCR
RTPCR PMII forw	ACATATGAAAAAGATGGAACCAAAGT
RTPCR PMII rev	TGGAAGAGATAAATTACCAACAGTTAC
RTPCR PMIII forw	AAAAACATATGAAAAAGATGATACGCC
RTPCR PMIII rev	TCTTTCCATCCTAAAccgaaaacac
hdhfr_RTPCR_F	ggtctggatagttggtggca
hdhfr_RTPCR_R	aacacctgggtattctggca
pfmdr1_F	TGCATCTATAAAACGATCAGACAAA	Price, et al. (PMID: 15288742)
pfmdr1_R	TCGTGTGTTCCATGTGACTGT
β- tubulin F	CGTGCTGGCCCCTTTG
β- tubulin R	TCCTGCACCTGTTTGACCAA
Primers for confirming predicted locus by Amato et al. (PMID: 27818095) with primers from Ansbro et al. (PMID: 32404110)
AF	CCACGATTTATATTGGCAAGTTGATTTAG
AR	CATTTCTACTAAAATAGCTTTAGCATCATTCACG
BF	CGTAGAATCTGCAAGTGT TTTCAAAG
BR	AATGTTATAAATGCAATATAATCAAACGACATCAC
S11 Table. List of primers used. This table includes all primers used in this study.
